# Supplementary material for: Estimating the national and regional prevalence of drinking or eating more than usual during childhood diarrhea in Malawi using the bivariate sample selection copula regression
Source: PeerJ. 2021 Mar 1;9:e10917. doi: 10.7717/peerj.10917 (PMC7931711; doi:10.7717/peerj.10917)
Supplement: Supplemental Information 2 [file peerj-09-10917-s002.csv]

region	cage	sw	residence	idint	diarrhea	moredrink	morefood	safewater	toilet	floor	primary	secondary	higher	hhs
ntchisi	59	.118748	urban	301	no			yes	yes	cemented	no	yes	no	3
ntchisi	22	.118748	urban	301	no			yes	yes	cemented	yes	no	no	7
ntchisi	44	.118748	urban	301	no			yes	yes	cemented	yes	no	no	5
ntchisi	57	.118748	urban	304	no			yes	yes	no	no	yes	no	2
ntchisi	20	.118748	urban	303	no			yes	yes	cemented	no	yes	no	3
ntchisi	44	.118748	urban	301	no			yes	yes	cemented	yes	no	no	3
ntchisi	26	.118748	urban	301	no			yes	yes	cemented	yes	no	no	8
ntchisi	31	.118748	urban	303	no			yes	yes	cemented	no	no	yes	5
ntchisi	33	.118748	urban	304	no			yes	yes	no	no	yes	no	4
ntchisi	10	.118748	urban	303	yes	no	no	yes	yes	cemented	no	yes	no	5
ntchisi	31	.118748	urban	303	no			yes	yes	cemented	yes	no	no	4
ntchisi	50	.118748	urban	303	no			yes	yes	cemented	yes	no	no	4
ntchisi	25	.118748	urban	302	no			yes	yes	cemented	no	yes	no	6
ntchisi	47	.118748	urban	302	no			yes	yes	cemented	yes	no	no	8
kasungu	9	1.2581739	rural	332	yes	no	no	yes	yes	no	no	no	no	10
kasungu	3	1.2581739	rural	334	yes	no	no	yes	yes	no	yes	no	no	3
kasungu	3	1.2581739	rural	333	no			yes	yes	no	no	yes	no	4
kasungu	29	1.2581739	rural	333	no			yes	yes	no	no	yes	no	4
kasungu	22	1.2581739	rural	333	no			yes	yes	no	yes	no	no	7
kasungu	50	1.2581739	rural	333	no			yes	yes	no	yes	no	no	7
kasungu	31	1.2581739	rural	333	no			yes	yes	no	no	yes	no	6
kasungu	10	1.2581739	rural	331	no			yes	yes	no	yes	no	no	4
kasungu	41	1.2581739	rural	331	no			yes	yes	no	yes	no	no	4
kasungu	45	1.2581739	rural	333	no			yes	yes	cemented	yes	no	no	6
kasungu	24	1.2581739	rural	331	yes	no	no	yes	yes	no	yes	no	no	4
kasungu	59	1.2581739	rural	331	no			yes	yes	no	yes	no	no	4
kasungu	18	1.2581739	rural	334	no			yes	yes	no	yes	no	no	7
kasungu	43	1.2581739	rural	332	no			yes	yes	no	yes	no	no	9
kasungu	9	1.2581739	rural	332	yes	no	no	yes	yes	no	yes	no	no	9
kasungu	26	1.2581739	rural	333	no			yes	yes	no	yes	no	no	5
kasungu	42	1.2581739	rural	333	no			yes	yes	no	yes	no	no	5
machinga	19	1.931847	rural	143	no			yes	yes	cemented	yes	no	no	8
machinga	59	1.931847	rural	143	no			yes	yes	cemented	yes	no	no	8
machinga	59	1.931847	rural	143	no			yes	yes	cemented	yes	no	no	8
machinga	34	1.931847	rural	144	no			yes	no	no	no	no	no	4
machinga	12	1.931847	rural	144	yes	no	no	yes	yes	no	yes	no	no	5
machinga	49	1.931847	rural	142	yes	no	no	yes	yes	no	yes	no	no	3
machinga	34	1.931847	rural	144	no			yes	yes	cemented	no	yes	no	5
machinga	26	1.931847	rural	144	no			yes	yes	no	no	no	no	9
machinga	39	1.931847	rural	144	no			yes	yes	no	no	no	no	9
machinga	5	1.931847	rural	143	yes	no	no	yes	yes	no	yes	no	no	3
machinga	3	1.931847	rural	142	yes	no	no	yes	yes	no	yes	no	no	5
machinga	35	1.931847	rural	142	no			yes	yes	no	yes	no	no	5
machinga	38	1.931847	rural	142	no			yes	yes	no	yes	no	no	3
machinga	39	1.931847	rural	142	no			yes	yes	no	no	no	no	6
machinga	21	1.931847	rural	142	no			yes	yes	no	yes	no	no	2
machinga	22	1.931847	rural	144	no			yes	no	no	yes	no	no	6
machinga	22	1.931847	rural	144	yes	no	no	yes	no	no	yes	no	no	6
machinga	52	1.931847	rural	144	yes	no	no	yes	no	no	yes	no	no	6
machinga	4	1.931847	rural	142	no			yes	yes	no	no	no	no	7
machinga	26	1.931847	rural	143	no			yes	yes	no	yes	no	no	2
machinga	19	1.931847	rural	140	yes	no	no	yes	no	no	yes	no	no	4
machinga	43	1.931847	rural	140	no			yes	no	no	yes	no	no	4
machinga	1	1.931847	rural	140	no			yes	yes	no	yes	no	no	7
machinga	32	1.931847	rural	140	no			yes	yes	no	yes	no	no	7
machinga	16	1.931847	rural	144	yes	no	no	yes	yes	no	yes	no	no	6
machinga	47	1.931847	rural	144	no			yes	yes	no	yes	no	no	6
machinga	5	1.931847	rural	144	yes	no	no	yes	yes	no	yes	no	no	6
machinga	33	1.931847	rural	143	no			yes	no	no	no	no	no	6
likoma	21	.047672	rural	73	no			yes	yes	no	yes	no	no	15
likoma	45	.047672	rural	73	no			yes	yes	no	yes	no	no	15
likoma	30	.047672	rural	73	yes	yes	no	yes	yes	no	yes	no	no	15
likoma	1	.047672	rural	73	no			yes	yes	no	yes	no	no	15
likoma	26	.047672	rural	73	no			yes	yes	no	yes	no	no	5
likoma	34	.047672	rural	74	no			yes	yes	cemented	yes	no	no	8
likoma	35	.047672	rural	74	no			yes	yes	no	yes	no	no	3
likoma	11	.047672	rural	72	no			yes	yes	cemented	no	no	no	6
likoma	0	.047672	rural	74	no			yes	yes	no	yes	no	no	6
likoma	30	.047672	rural	74	no			yes	yes	no	yes	no	no	6
likoma	30	.047672	rural	74	no			yes	yes	no	yes	no	no	6
likoma	5	.047672	rural	72	no			yes	no	no	yes	no	no	3
likoma	10	.047672	rural	72	no			yes	yes	no	no	yes	no	5
likoma	50	.047672	rural	72	no			yes	yes	no	no	yes	no	5
likoma	2	.047672	rural	72	no			no	yes	cemented	yes	no	no	3
likoma	53	.047672	rural	72	no			no	yes	cemented	yes	no	no	3
likoma	9	.047672	rural	74	yes	no	no	yes	yes	no	no	yes	no	5
likoma	3	.047672	rural	72	no			no	yes	no	yes	no	no	8
likoma	50	.047672	rural	73	no			yes	yes	no	yes	no	no	8
likoma	42	.047672	rural	73	no			yes	yes	no	yes	no	no	8
mchinji	29	.91163099	rural	102	no			yes	yes	no	no	no	no	7
mchinji	18	.91163099	rural	102	yes	no	no	yes	yes	no	yes	no	no	5
mchinji	24	.91163099	rural	103	yes	yes	yes	yes	yes	no	yes	no	no	5
mchinji	27	.91163099	rural	104	no			yes	yes	no	yes	no	no	5
mchinji	32	.91163099	rural	100	no			yes	yes	no	no	yes	no	3
mchinji	0	.91163099	rural	104	no			yes	yes	no	no	no	no	7
mchinji	33	.91163099	rural	104	no			yes	yes	no	no	no	no	7
mchinji	24	.91163099	rural	102	no			yes	yes	no	yes	no	no	6
mchinji	24	.91163099	rural	103	no			yes	yes	no	yes	no	no	5
mchinji	24	.91163099	rural	103	yes	yes	no	yes	yes	no	yes	no	no	5
mchinji	5	.91163099	rural	103	no			yes	no	no	yes	no	no	7
mchinji	25	.91163099	rural	103	no			yes	yes	no	no	no	no	7
mchinji	55	.91163099	rural	103	no			yes	yes	no	no	no	no	7
mchinji	41	.91163099	rural	102	no			yes	yes	no	yes	no	no	6
mchinji	32	.91163099	rural	104	no			yes	no	no	no	no	no	6
mchinji	54	.91163099	rural	104	yes	no	yes	yes	no	no	no	no	no	6
mchinji	0	.91163099	rural	103	no			yes	yes	no	no	no	no	7
mchinji	34	.91163099	rural	103	no			yes	yes	no	no	no	no	7
mchinji	54	.91163099	rural	104	no			yes	yes	no	no	no	no	5
mchinji	17	.91163099	rural	102	no			yes	yes	no	yes	no	no	4
mchinji	44	.91163099	rural	103	no			yes	yes	no	yes	no	no	4
mchinji	29	.91163099	rural	103	no			yes	yes	no	yes	no	no	6
mchinji	53	.91163099	rural	103	no			yes	yes	no	yes	no	no	6
mchinji	39	.91163099	rural	100	no			yes	yes	cemented	yes	no	no	6
mchinji	8	.91163099	rural	104	no			no	no	no	yes	no	no	5
mzimba	27	2.0053489	rural	63	no			yes	yes	no	yes	no	no	6
mzimba	11	2.0053489	rural	63	yes	no	no	yes	yes	no	yes	no	no	10
mzimba	27	2.0053489	rural	63	no			yes	yes	no	yes	no	no	10
mzimba	5	2.0053489	rural	63	no			no	no	no	yes	no	no	10
mzimba	48	2.0053489	rural	63	no			yes	yes	no	yes	no	no	6
mzimba	17	2.0053489	rural	63	no			yes	yes	no	no	yes	no	7
mzimba	40	2.0053489	rural	64	yes	no	no	yes	no	no	no	yes	no	4
mzimba	0	2.0053489	rural	62	no			no	no	no	yes	no	no	5
mzimba	57	2.0053489	rural	62	no			no	yes	no	yes	no	no	6
mzimba	11	2.0053489	rural	64	no			yes	yes	no	no	yes	no	3
mzimba	57	2.0053489	rural	63	no			yes	yes	no	no	yes	no	8
mzimba	1	2.0053489	rural	62	no			yes	yes	no	yes	no	no	8
mzimba	46	2.0053489	rural	62	no			no	yes	no	yes	no	no	3
mzimba	40	2.0053489	rural	63	no			yes	yes	no	yes	no	no	7
mzimba	38	2.0053489	rural	64	no			yes	yes	no	yes	no	no	6
mzimba	22	2.0053489	rural	62	no			yes	yes	no	yes	no	no	9
mzimba	11	2.0053489	rural	64	no			yes	yes	no	yes	no	no	6
mzimba	32	2.0053489	rural	63	no			yes	yes	no	yes	no	no	3
mzimba	51	2.0053489	rural	62	no			yes	yes	no	yes	no	no	9
mzimba	37	2.0053489	rural	62	no			yes	yes	no	yes	no	no	6
mzimba	27	2.0053489	rural	62	no			yes	yes	no	no	yes	no	3
dedza	53	1.0607719	rural	362	no			no	yes	no	yes	no	no	3
dedza	4	1.0607719	rural	362	no			yes	no	no	yes	no	no	5
dedza	54	1.0607719	rural	362	no			yes	no	no	yes	no	no	5
dedza	30	1.0607719	rural	361	no			no	yes	no	yes	no	no	4
dedza	16	1.0607719	rural	362	yes	no	no	no	yes	no	yes	no	no	7
dedza	48	1.0607719	rural	362	no			no	yes	no	yes	no	no	7
dedza	29	1.0607719	rural	363	no			no	yes	no	yes	no	no	6
dedza	11	1.0607719	rural	361	yes	no	no	yes	yes	no	yes	no	no	2
dedza	14	1.0607719	rural	363	no			no	yes	no	no	no	no	5
dedza	9	1.0607719	rural	363	no			no	yes	no	yes	no	no	7
dedza	46	1.0607719	rural	363	no			no	yes	no	yes	no	no	7
dedza	33	1.0607719	rural	363	no			no	yes	no	yes	no	no	4
dedza	7	1.0607719	rural	362	no			yes	yes	no	yes	no	no	5
dedza	15	1.0607719	rural	362	no			no	yes	no	yes	no	no	7
dedza	55	1.0607719	rural	362	no			no	yes	no	yes	no	no	7
dedza	55	1.0607719	rural	362	no			no	yes	no	yes	no	no	7
dedza	32	1.0607719	rural	362	no			no	yes	no	yes	no	no	4
karonga	14	.71738797	rural	44	no			yes	yes	no	yes	no	no	8
karonga	42	.71738797	rural	44	no			yes	yes	no	yes	no	no	8
karonga	36	.71738797	rural	43	no			yes	yes	no	yes	no	no	7
karonga	47	.71738797	rural	43	no			yes	no	no	yes	no	no	2
karonga	31	.71738797	rural	41	no			yes	yes	no	yes	no	no	5
karonga	2	.71738797	rural	42	no			yes	yes	no	yes	no	no	7
karonga	18	.71738797	rural	43	no			yes	yes	no	yes	no	no	6
karonga	12	.71738797	rural	44	no			yes	no	no	yes	no	no	4
karonga	38	.71738797	rural	44	yes	no	no	yes	no	no	yes	no	no	4
karonga	44	.71738797	rural	41	no			yes	yes	no	yes	no	no	10
karonga	44	.71738797	rural	41	no			yes	yes	no	yes	no	no	10
karonga	11	.71738797	rural	43	yes	no	no	yes	yes	no	no	no	no	6
karonga	55	.71738797	rural	43	no			yes	yes	no	no	no	no	6
karonga	12	.71738797	rural	43	no			yes	yes	no	yes	no	no	7
karonga	56	.71738797	rural	43	no			yes	yes	no	yes	no	no	7
karonga	51	.71738797	rural	43	no			yes	yes	no	yes	no	no	7
karonga	5	.71738797	rural	43	no			yes	yes	no	no	no	no	6
karonga	40	.71738797	rural	43	no			yes	yes	no	no	no	no	6
karonga	14	.71738797	rural	44	yes	no	no	yes	yes	no	no	yes	no	6
karonga	14	.71738797	rural	44	yes	no	no	yes	yes	no	no	yes	no	6
karonga	52	.71738797	rural	44	no			yes	yes	no	no	yes	no	6
karonga	11	.71738797	rural	41	yes	no	no	yes	yes	no	yes	no	no	5
karonga	37	.71738797	rural	41	no			yes	yes	no	yes	no	no	5
karonga	43	.71738797	rural	42	no			yes	yes	no	yes	no	no	7
karonga	11	.71738797	rural	41	no			yes	yes	cemented	yes	no	no	5
karonga	58	.71738797	rural	41	no			yes	yes	cemented	yes	no	no	5
karonga	34	.71738797	rural	43	no			yes	yes	no	yes	no	no	3
phalombe	37	.878802	rural	293	no			yes	yes	no	no	no	no	4
phalombe	21	.878802	rural	293	no			yes	yes	no	yes	no	no	11
phalombe	42	.878802	rural	293	no			yes	yes	no	yes	no	no	11
phalombe	42	.878802	rural	294	no			no	yes	no	no	yes	no	6
phalombe	8	.878802	rural	292	no			yes	yes	no	yes	no	no	6
phalombe	18	.878802	rural	292	yes	no	no	yes	yes	no	yes	no	no	6
phalombe	14	.878802	rural	294	no			yes	yes	no	yes	no	no	7
phalombe	36	.878802	rural	294	no			yes	yes	no	yes	no	no	7
phalombe	0	.878802	rural	293	no			yes	yes	no	yes	no	no	7
phalombe	31	.878802	rural	293	no			yes	no	no	yes	no	no	3
phalombe	52	.878802	rural	293	no			no	yes	no	yes	no	no	4
phalombe	3	.878802	rural	293	no			yes	yes	no	no	yes	no	3
phalombe	26	.878802	rural	293	no			no	yes	no	yes	no	no	5
phalombe	9	.878802	rural	293	no			yes	yes	no	yes	no	no	8
phalombe	57	.878802	rural	292	no			yes	yes	no	yes	no	no	4
phalombe	19	.878802	rural	294	no			no	yes	no	yes	no	no	8
phalombe	19	.878802	rural	294	no			no	yes	no	yes	no	no	8
neno	29	.29102799	rural	323	yes	no	no	yes	yes	no	yes	no	no	7
neno	50	.29102799	rural	323	yes	no	no	yes	yes	no	yes	no	no	7
neno	29	.29102799	rural	321	no			no	yes	no	yes	no	no	5
neno	36	.29102799	rural	323	yes	no	no	yes	yes	no	no	no	no	4
neno	10	.29102799	rural	322	yes	no	no	yes	yes	no	yes	no	no	5
neno	28	.29102799	rural	322	no			yes	yes	no	yes	no	no	5
neno	23	.29102799	rural	321	no			no	yes	no	yes	no	no	6
neno	48	.29102799	rural	321	no			no	yes	no	yes	no	no	6
neno	13	.29102799	rural	323	no			yes	yes	cemented	no	yes	no	7
neno	48	.29102799	rural	323	no			yes	yes	cemented	no	yes	no	7
neno	35	.29102799	rural	321	no			yes	yes	no	yes	no	no	8
neno	57	.29102799	rural	324	no			yes	yes	no	no	no	no	7
neno	1	.29102799	rural	322	no			no	yes	no	no	no	no	6
neno	34	.29102799	rural	322	no			no	yes	no	no	no	no	6
neno	36	.29102799	rural	323	yes	no	no	no	yes	no	yes	no	no	3
neno	35	.29102799	rural	321	yes	no	no	yes	yes	no	no	no	no	5
thyolo	10	1.317045	rural	253	yes	yes	yes	no	yes	no	yes	no	no	5
thyolo	32	1.317045	rural	253	no			no	yes	no	yes	no	no	5
thyolo	32	1.317045	rural	252	no			no	yes	no	yes	no	no	6
thyolo	2	1.317045	rural	254	yes	no	no	yes	yes	no	yes	no	no	3
thyolo	25	1.317045	rural	253	no			no	no	no	no	no	no	5
thyolo	16	1.317045	rural	254	yes	no	no	no	no	no	yes	no	no	3
thyolo	0	1.317045	rural	251	no			yes	no	no	yes	no	no	6
thyolo	13	1.317045	rural	253	no			yes	no	no	yes	no	no	3
thyolo	17	1.317045	rural	254	yes	no	no	no	yes	no	yes	no	no	5
thyolo	29	1.317045	rural	252	no			no	no	no	yes	no	no	3
thyolo	31	1.317045	rural	253	no			yes	yes	no	yes	no	no	5
thyolo	19	1.317045	rural	252	no			no	yes	no	yes	no	no	6
thyolo	58	1.317045	rural	253	no			yes	yes	no	no	yes	no	5
chikwawa	22	.92477399	rural	253	no			no	no	no	yes	no	no	5
chikwawa	37	.92477399	rural	253	no			no	no	no	yes	no	no	5
chikwawa	36	.92477399	rural	254	no			no	yes	no	no	no	no	5
chikwawa	33	.92477399	rural	254	yes	no	no	no	no	no	no	no	no	7
chikwawa	15	.92477399	rural	252	no			no	yes	no	yes	no	no	3
chikwawa	29	.92477399	rural	252	no			no	yes	no	yes	no	no	5
chikwawa	58	.92477399	rural	252	no			no	yes	no	yes	no	no	5
chikwawa	9	.92477399	rural	254	yes	no	no	no	no	no	yes	no	no	5
chikwawa	49	.92477399	rural	254	no			no	no	no	yes	no	no	5
chikwawa	4	.92477399	rural	251	yes	no	no	no	yes	no	yes	no	no	8
chikwawa	24	.92477399	rural	253	no			no	yes	no	yes	no	no	5
chikwawa	1	.92477399	rural	251	no			no	yes	no	yes	no	no	6
chikwawa	24	.92477399	rural	252	yes	yes	yes	no	yes	no	yes	no	no	5
chikwawa	54	.92477399	rural	252	yes	yes	yes	no	yes	no	no	no	no	5
chikwawa	54	.92477399	rural	252	no			no	yes	no	no	no	no	5
chikwawa	13	.92477399	rural	253	no			no	yes	no	no	no	no	5
chikwawa	7	.92477399	rural	253	no			no	yes	no	no	no	no	6
chikwawa	42	.92477399	rural	253	no			no	yes	no	no	no	no	6
chikwawa	13	.92477399	rural	254	yes	no	no	no	yes	no	yes	no	no	7
chikwawa	42	.92477399	rural	254	no			no	yes	no	yes	no	no	7
chikwawa	1	.92477399	rural	254	no			no	yes	no	yes	no	no	6
chikwawa	45	.92477399	rural	254	yes	no	no	no	yes	no	yes	no	no	6
chikwawa	8	.92477399	rural	253	yes	no	no	no	no	no	no	no	no	5
chikwawa	30	.92477399	rural	253	no			no	no	no	no	no	no	5
chikwawa	37	.92477399	rural	252	no			no	yes	no	yes	no	no	4
dowa	11	1.55621	rural	231	no			yes	yes	no	yes	no	no	5
dowa	44	1.55621	rural	231	no			yes	yes	no	yes	no	no	5
dowa	9	1.55621	rural	232	yes	no	no	yes	yes	no	no	no	no	5
dowa	36	1.55621	rural	232	no			yes	yes	no	no	no	no	5
dowa	38	1.55621	rural	232	no			yes	yes	no	yes	no	no	4
dowa	6	1.55621	rural	231	no			yes	yes	cemented	yes	no	no	3
dowa	33	1.55621	rural	231	no			yes	yes	cemented	yes	no	no	3
dowa	34	1.55621	rural	232	no			yes	yes	cemented	yes	no	no	9
dowa	1	1.55621	rural	234	no			yes	yes	no	yes	no	no	5
dowa	25	1.55621	rural	231	no			yes	yes	no	yes	no	no	5
ntcheu	9	1.084942	rural	313	no			yes	yes	cemented	yes	no	no	6
ntcheu	24	1.084942	rural	313	no			yes	yes	cemented	yes	no	no	6
ntcheu	43	1.084942	rural	314	no			yes	yes	cemented	no	yes	no	4
ntcheu	17	1.084942	rural	312	no			yes	yes	no	no	no	no	3
ntcheu	8	1.084942	rural	312	no			yes	yes	no	yes	no	no	3
ntcheu	57	1.084942	rural	312	no			yes	yes	no	yes	no	no	3
ntcheu	12	1.084942	rural	313	no			yes	yes	no	yes	no	no	3
ntcheu	10	1.084942	rural	313	no			yes	yes	cemented	no	yes	no	4
ntcheu	8	1.084942	rural	313	yes	yes	yes	yes	yes	cemented	no	no	yes	5
ntcheu	26	1.084942	rural	314	no			yes	yes	no	yes	no	no	5
ntcheu	25	1.084942	rural	312	no			yes	yes	no	yes	no	no	4
ntcheu	12	1.084942	rural	314	yes	no	no	yes	yes	no	yes	no	no	8
ntcheu	51	1.084942	rural	314	no			yes	yes	no	yes	no	no	8
ntcheu	29	1.084942	rural	313	no			yes	yes	no	yes	no	no	4
ntcheu	34	1.084942	rural	311	yes	no	no	yes	yes	no	yes	no	no	7
ntcheu	41	1.084942	rural	314	yes	no	no	yes	yes	no	no	yes	no	4
likoma	6	.016945001	urban	73	no			yes	yes	cemented	no	no	yes	6
likoma	54	.016945001	urban	73	no			yes	yes	cemented	no	no	yes	6
likoma	56	.016945001	urban	72	no			yes	yes	no	no	yes	no	4
likoma	8	.016945001	urban	74	no			yes	yes	no	yes	no	no	5
likoma	12	.016945001	urban	74	no			yes	yes	cemented	no	yes	no	4
likoma	0	.016945001	urban	73	no			yes	yes	cemented	no	yes	no	4
likoma	26	.016945001	urban	74	no			yes	yes	cemented	no	yes	no	6
likoma	52	.016945001	urban	70	no			yes	yes	cemented	no	yes	no	9
likoma	20	.016945001	urban	72	no			yes	yes	cemented	no	no	yes	4
ndanje	46	.201387	urban	134	no			yes	yes	cemented	no	yes	no	4
ndanje	23	.201387	urban	131	no			yes	yes	cemented	no	yes	no	6
ndanje	5	.201387	urban	132	no			yes	yes	cemented	no	no	yes	6
ndanje	42	.201387	urban	132	no			yes	yes	cemented	no	no	yes	6
ndanje	31	.201387	urban	132	no			yes	yes	cemented	no	no	yes	2
ndanje	14	.201387	urban	134	no			yes	yes	cemented	no	yes	no	7
ndanje	48	.201387	urban	134	no			yes	yes	cemented	no	yes	no	7
ndanje	5	.201387	urban	134	yes	no	no	yes	yes	cemented	no	yes	no	8
ndanje	4	.201387	urban	131	no			yes	yes	cemented	no	yes	no	5
ndanje	38	.201387	urban	134	no			yes	yes	cemented	no	yes	no	6
ndanje	56	.201387	urban	132	no			yes	yes	cemented	no	yes	no	5
ndanje	7	.201387	urban	132	no			yes	yes	cemented	no	no	yes	4
ndanje	20	.201387	urban	131	no			yes	yes	cemented	no	no	yes	4
nkhatabay	24	.56568301	rural	353	yes	yes	yes	no	yes	no	yes	no	no	6
nkhatabay	54	.56568301	rural	353	no			no	yes	no	yes	no	no	6
nkhatabay	5	.56568301	rural	353	no			no	no	no	no	no	no	4
nkhatabay	3	.56568301	rural	351	no			no	no	no	no	no	no	3
nkhatabay	25	.56568301	rural	353	yes	yes	no	no	no	no	no	no	no	5
nkhatabay	3	.56568301	rural	354	no			no	yes	no	yes	no	no	11
nkhatabay	31	.56568301	rural	354	no			no	yes	no	yes	no	no	11
nkhatabay	35	.56568301	rural	354	no			no	yes	no	yes	no	no	7
nkhatabay	22	.56568301	rural	351	no			no	yes	no	no	no	no	11
nkhatabay	46	.56568301	rural	351	yes	yes	yes	no	yes	no	no	no	no	11
nkhatabay	59	.56568301	rural	351	no			no	yes	no	no	no	no	11
nkhatabay	7	.56568301	rural	351	no			no	no	no	yes	no	no	4
nkhatabay	40	.56568301	rural	351	no			no	no	no	yes	no	no	4
nkhatabay	3	.56568301	rural	353	yes	no	no	no	no	no	yes	no	no	8
nkhatabay	27	.56568301	rural	353	no			no	no	no	yes	no	no	8
nkhatabay	59	.56568301	rural	353	no			no	no	no	yes	no	no	8
nkhatabay	29	.56568301	rural	352	yes	yes	yes	no	yes	no	no	no	no	3
nkhatabay	11	.56568301	rural	351	no			no	yes	no	no	no	no	5
nkhatabay	4	.56568301	rural	353	yes	no	no	no	no	no	no	no	no	4
nkhatabay	56	.56568301	rural	353	no			no	no	no	no	no	no	4
nkhatabay	22	.56568301	rural	354	no			no	yes	no	yes	no	no	3
nkhatabay	20	.56568301	rural	351	no			no	yes	no	yes	no	no	3
nkhatabay	12	.56568301	rural	353	no			no	yes	no	no	no	no	5
nkhatabay	42	.56568301	rural	353	no			no	yes	no	no	no	no	5
nkhatabay	9	.56568301	rural	352	no			no	yes	no	yes	no	no	3
nkhatabay	4	.56568301	rural	353	yes	yes	no	no	no	no	no	no	no	13
nkhatabay	5	.56568301	rural	351	no			no	yes	no	no	no	no	6
nkhatabay	56	.56568301	rural	351	no			no	yes	no	no	no	no	6
nkhatabay	9	.56568301	rural	351	yes	yes	yes	no	yes	cemented	no	no	no	4
nkhatabay	45	.56568301	rural	351	no			no	yes	cemented	no	no	no	4
nkhatabay	28	.56568301	rural	352	no			no	yes	no	yes	no	no	3
nkhatabay	20	.56568301	rural	354	no			no	no	no	no	no	no	9
nkhatabay	36	.56568301	rural	354	no			no	no	no	no	no	no	9
mzimba	2	1.227892	rural	62	no			yes	yes	cemented	yes	no	no	2
mzimba	11	1.227892	rural	63	no			yes	yes	no	yes	no	no	9
mzimba	23	1.227892	rural	62	no			yes	yes	cemented	no	yes	no	7
mzimba	45	1.227892	rural	63	no			yes	yes	cemented	no	yes	no	5
mzimba	11	1.227892	rural	64	no			yes	yes	no	yes	no	no	7
mzimba	24	1.227892	rural	62	no			yes	yes	cemented	yes	no	no	9
mzimba	5	1.227892	rural	64	yes	no	no	yes	yes	no	yes	no	no	8
mzimba	50	1.227892	rural	64	no			yes	yes	no	yes	no	no	6
mzimba	22	1.227892	rural	62	no			yes	yes	no	yes	no	no	4
mzimba	31	1.227892	rural	63	yes	no	no	yes	yes	no	yes	no	no	7
mzimba	16	1.227892	rural	64	yes	no	no	yes	yes	no	no	yes	no	4
mzimba	29	1.227892	rural	63	no			yes	yes	no	yes	no	no	10
mzimba	9	1.227892	rural	62	no			no	no	no	yes	no	no	10
mzimba	34	1.227892	rural	62	no			no	no	no	yes	no	no	10
mzimba	27	1.227892	rural	63	no			yes	yes	cemented	no	yes	no	9
mzimba	59	1.227892	rural	63	no			yes	yes	cemented	no	yes	no	9
mzimba	9	1.227892	rural	63	no			yes	yes	cemented	no	yes	no	9
mzimba	17	1.227892	rural	62	no			yes	yes	no	no	yes	no	6
mzimba	22	1.227892	rural	63	no			yes	yes	no	yes	no	no	7
mzimba	47	1.227892	rural	63	no			yes	yes	no	yes	no	no	7
mzimba	13	1.227892	rural	63	no			yes	yes	cemented	yes	no	no	5
mzimba	50	1.227892	rural	63	no			yes	yes	cemented	yes	no	no	5
mzimba	16	1.227892	rural	63	no			yes	no	no	yes	no	no	4
mzimba	50	1.227892	rural	64	no			yes	yes	no	yes	no	no	5
phalombe	9	.81795001	rural	212	yes	yes	no	yes	yes	no	yes	no	no	7
phalombe	56	.81795001	rural	212	no			yes	yes	no	yes	no	no	7
phalombe	32	.81795001	rural	210	no			yes	yes	no	yes	no	no	7
phalombe	58	.81795001	rural	210	no			yes	yes	no	yes	no	no	7
phalombe	7	.81795001	rural	210	no			yes	yes	no	yes	no	no	5
phalombe	32	.81795001	rural	210	no			yes	yes	no	yes	no	no	5
phalombe	29	.81795001	rural	214	no			yes	no	no	yes	no	no	5
phalombe	2	.81795001	rural	212	no			yes	yes	no	yes	no	no	6
phalombe	35	.81795001	rural	212	no			yes	yes	no	yes	no	no	6
phalombe	31	.81795001	rural	212	yes	no	no	yes	yes	cemented	yes	no	no	6
phalombe	6	.81795001	rural	214	yes	no	no	yes	yes	no	yes	no	no	5
phalombe	51	.81795001	rural	214	yes	no	no	yes	yes	no	yes	no	no	5
phalombe	55	.81795001	rural	214	no			yes	yes	cemented	yes	no	no	6
phalombe	19	.81795001	rural	210	yes	no	no	yes	yes	no	yes	no	no	5
phalombe	52	.81795001	rural	210	no			yes	yes	no	yes	no	no	5
phalombe	58	.81795001	rural	210	no			yes	yes	no	no	yes	no	9
phalombe	1	.81795001	rural	210	no			yes	yes	no	yes	no	no	4
phalombe	36	.81795001	rural	210	no			yes	yes	no	yes	no	no	4
phalombe	0	.81795001	rural	214	no			yes	yes	no	yes	no	no	6
phalombe	40	.81795001	rural	214	no			yes	yes	no	yes	no	no	6
phalombe	11	.81795001	rural	212	yes	no	no	yes	yes	no	yes	no	no	3
phalombe	45	.81795001	rural	214	yes	yes	no	yes	yes	no	yes	no	no	5
phalombe	53	.81795001	rural	214	no			yes	yes	cemented	yes	no	no	6
phalombe	14	.81795001	rural	212	no			yes	yes	no	yes	no	no	5
phalombe	48	.81795001	rural	212	no			yes	yes	no	yes	no	no	5
phalombe	24	.81795001	rural	212	no			yes	yes	no	no	no	no	8
phalombe	17	.81795001	rural	212	no			yes	yes	no	yes	no	no	4
phalombe	47	.81795001	rural	212	no			yes	yes	no	yes	no	no	4
neno	4	.45991999	rural	284	no			yes	yes	cemented	yes	no	no	9
neno	44	.45991999	rural	284	no			yes	yes	cemented	yes	no	no	9
neno	18	.45991999	rural	284	no			yes	yes	cemented	no	yes	no	9
neno	28	.45991999	rural	284	no			yes	yes	cemented	yes	no	no	9
neno	49	.45991999	rural	283	no			yes	yes	no	yes	no	no	4
neno	28	.45991999	rural	284	yes	yes	no	yes	no	no	no	yes	no	4
neno	40	.45991999	rural	280	no			yes	yes	no	yes	no	no	6
neno	34	.45991999	rural	284	no			yes	yes	no	yes	no	no	5
neno	3	.45991999	rural	282	no			yes	yes	no	yes	no	no	3
neno	39	.45991999	rural	282	no			yes	yes	no	yes	no	no	3
neno	11	.45991999	rural	280	no			yes	yes	no	yes	no	no	4
neno	45	.45991999	rural	280	no			yes	yes	no	yes	no	no	4
neno	6	.45991999	rural	284	no			yes	yes	no	yes	no	no	8
neno	49	.45991999	rural	284	no			yes	yes	no	yes	no	no	8
neno	5	.45991999	rural	282	yes	no	no	yes	yes	no	yes	no	no	4
neno	41	.45991999	rural	282	no			yes	yes	no	yes	no	no	7
neno	4	.45991999	rural	280	no			yes	yes	no	no	yes	no	6
neno	59	.45991999	rural	280	no			yes	yes	no	no	yes	no	6
neno	19	.45991999	rural	284	no			yes	yes	cemented	yes	no	no	6
neno	43	.45991999	rural	284	no			yes	yes	cemented	yes	no	no	6
neno	24	.45991999	rural	283	no			yes	yes	no	no	no	no	6
neno	54	.45991999	rural	283	no			yes	yes	no	no	no	no	6
mulange	15	1.172673	rural	293	no			yes	yes	cemented	yes	no	no	6
mulange	55	1.172673	rural	294	no			yes	yes	no	yes	no	no	4
mulange	1	1.172673	rural	294	no			yes	yes	no	no	yes	no	6
mulange	3	1.172673	rural	294	no			yes	yes	no	yes	no	no	5
mulange	29	1.172673	rural	292	yes	no	no	yes	yes	no	yes	no	no	2
mulange	23	1.172673	rural	292	yes	no	no	yes	yes	no	yes	no	no	8
mulange	16	1.172673	rural	293	no			yes	yes	no	yes	no	no	7
mulange	4	1.172673	rural	294	no			yes	yes	no	yes	no	no	4
mulange	53	1.172673	rural	294	no			yes	yes	no	yes	no	no	4
mulange	30	1.172673	rural	293	no			no	yes	no	yes	no	no	6
mulange	10	1.172673	rural	292	yes	yes	no	yes	yes	no	yes	no	no	8
mulange	37	1.172673	rural	292	no			yes	yes	no	yes	no	no	8
mulange	2	1.172673	rural	292	no			yes	yes	no	yes	no	no	8
mulange	7	1.172673	rural	293	no			yes	yes	no	yes	no	no	5
mulange	49	1.172673	rural	293	no			yes	yes	no	yes	no	no	5
mulange	38	1.172673	rural	294	no			yes	yes	no	yes	no	no	4
mulange	23	1.172673	rural	293	no			yes	yes	no	yes	no	no	6
mulange	20	1.172673	rural	294	no			yes	yes	no	yes	no	no	3
mulange	29	1.172673	rural	293	no			yes	yes	no	no	yes	no	4
mulange	36	1.172673	rural	293	no			yes	yes	no	yes	no	no	6
mulange	3	.93836099	rural	263	no			yes	yes	no	yes	no	no	9
mulange	26	.93836099	rural	263	no			yes	yes	no	yes	no	no	9
mulange	49	.93836099	rural	263	no			yes	yes	no	yes	no	no	9
mulange	29	.93836099	rural	261	no			yes	yes	no	yes	no	no	6
mulange	53	.93836099	rural	261	no			yes	yes	no	yes	no	no	3
mulange	49	.93836099	rural	262	no			yes	yes	no	yes	no	no	4
mulange	59	.93836099	rural	264	no			yes	yes	no	yes	no	no	5
mulange	46	.93836099	rural	261	no			yes	yes	no	yes	no	no	4
mulange	11	.93836099	rural	263	yes	no	no	yes	yes	no	yes	no	no	6
mulange	28	.93836099	rural	263	no			yes	yes	no	yes	no	no	6
mulange	36	.93836099	rural	262	no			yes	yes	no	yes	no	no	4
mulange	53	.93836099	rural	262	no			yes	yes	cemented	no	yes	no	5
mulange	30	.93836099	rural	264	no			yes	yes	cemented	no	yes	no	6
mulange	2	.93836099	rural	261	yes	yes	no	yes	yes	no	yes	no	no	5
mulange	4	.93836099	rural	261	yes	yes	no	yes	yes	no	yes	no	no	4
mulange	38	.93836099	rural	264	yes	no	no	yes	yes	cemented	yes	no	no	4
mangochi	0	.69338697	rural	173	no			yes	yes	no	yes	no	no	4
mangochi	32	.69338697	rural	172	yes	no	no	no	yes	no	yes	no	no	9
mangochi	56	.69338697	rural	172	no			no	yes	no	yes	no	no	9
mangochi	27	.69338697	rural	172	no			no	yes	no	no	yes	no	4
mangochi	28	.69338697	rural	172	no			no	yes	no	yes	no	no	7
mangochi	52	.69338697	rural	172	no			no	yes	no	yes	no	no	7
mangochi	24	.69338697	rural	173	yes	no	no	no	yes	no	no	yes	no	9
mangochi	54	.69338697	rural	174	no			yes	yes	cemented	no	yes	no	13
mangochi	12	.69338697	rural	174	no			yes	yes	cemented	no	yes	no	13
mangochi	22	.69338697	rural	172	no			yes	yes	no	yes	no	no	7
mangochi	1	.69338697	rural	174	no			yes	yes	no	yes	no	no	5
mangochi	34	.69338697	rural	174	no			no	yes	no	yes	no	no	5
mangochi	23	.69338697	rural	172	no			yes	yes	no	yes	no	no	4
mangochi	24	.69338697	rural	173	no			yes	yes	no	no	no	no	5
mangochi	18	.69338697	rural	172	yes	no	no	yes	yes	no	yes	no	no	3
mangochi	39	.69338697	rural	174	no			no	yes	no	yes	no	no	11
mangochi	8	.69338697	rural	174	no			no	yes	no	yes	no	no	11
mangochi	35	.69338697	rural	174	no			no	yes	no	yes	no	no	11
mangochi	51	.69338697	rural	174	no			yes	yes	no	no	no	no	9
mangochi	55	.69338697	rural	174	no			yes	yes	no	no	yes	no	7
mwanza	38	.31383801	rural	123	no			yes	yes	cemented	yes	no	no	5
mwanza	43	.31383801	rural	123	no			yes	yes	no	yes	no	no	3
mwanza	9	.31383801	rural	124	no			yes	yes	cemented	yes	no	no	6
mwanza	37	.31383801	rural	124	no			yes	yes	no	yes	no	no	6
mwanza	20	.31383801	rural	123	no			yes	yes	cemented	yes	no	no	7
mwanza	42	.31383801	rural	124	no			yes	yes	no	yes	no	no	5
mwanza	20	.31383801	rural	122	no			yes	yes	no	no	no	no	5
mwanza	38	.31383801	rural	122	no			yes	yes	no	no	no	no	5
mwanza	31	.31383801	rural	124	no			yes	yes	no	no	no	no	5
mwanza	18	.31383801	rural	121	no			no	yes	no	no	no	no	4
mwanza	50	.31383801	rural	121	no			no	yes	no	no	no	no	4
mwanza	58	.31383801	rural	122	no			no	yes	no	yes	no	no	3
mwanza	25	.31383801	rural	121	yes	no	no	no	yes	no	yes	no	no	5
mwanza	37	.31383801	rural	124	no			yes	yes	no	no	no	no	3
mwanza	2	.31383801	rural	123	no			yes	yes	no	yes	no	no	5
mwanza	28	.31383801	rural	122	no			no	yes	no	no	yes	no	3
mwanza	10	.31383801	rural	122	no			yes	yes	no	yes	no	no	4
mwanza	26	.31383801	rural	124	no			yes	no	no	yes	no	no	6
mwanza	49	.31383801	rural	124	no			yes	no	no	yes	no	no	6
mulange	8	1.984524	rural	294	no			yes	yes	cemented	yes	no	no	10
mulange	45	1.984524	rural	290	no			yes	yes	no	yes	no	no	3
mulange	4	1.984524	rural	293	yes	no	no	yes	yes	no	yes	no	no	11
mulange	48	1.984524	rural	290	no			yes	yes	no	yes	no	no	4
mulange	40	1.984524	rural	294	yes	no	yes	yes	yes	no	yes	no	no	5
mulange	41	1.984524	rural	294	no			yes	yes	no	yes	no	no	3
mulange	9	1.984524	rural	294	yes	yes	yes	yes	yes	cemented	yes	no	no	4
mulange	56	1.984524	rural	294	no			yes	yes	cemented	yes	no	no	4
mulange	34	1.984524	rural	293	no			yes	yes	cemented	no	yes	no	6
chradzulu	6	.67923802	rural	164	no			yes	yes	no	yes	no	no	7
chradzulu	38	.67923802	rural	164	no			yes	yes	no	yes	no	no	7
chradzulu	34	.67923802	rural	162	no			yes	yes	no	yes	no	no	4
chradzulu	20	.67923802	rural	161	yes	no	no	yes	yes	no	yes	no	no	3
chradzulu	24	.67923802	rural	162	yes	no	no	yes	no	no	yes	no	no	3
chradzulu	44	.67923802	rural	163	no			yes	yes	no	yes	no	no	4
chradzulu	32	.67923802	rural	162	no			yes	yes	no	no	no	no	7
chradzulu	35	.67923802	rural	161	no			yes	yes	no	no	no	no	5
chradzulu	43	.67923802	rural	163	no			yes	yes	no	yes	no	no	7
chradzulu	52	.67923802	rural	163	no			yes	yes	no	yes	no	no	7
chradzulu	14	.67923802	rural	164	no			yes	yes	no	yes	no	no	4
chradzulu	41	.67923802	rural	164	no			yes	yes	no	yes	no	no	4
chradzulu	32	.67923802	rural	163	no			yes	yes	no	yes	no	no	3
chradzulu	14	.67923802	rural	164	no			yes	yes	no	yes	no	no	3
chradzulu	55	.67923802	rural	163	no			yes	yes	no	yes	no	no	5
chradzulu	33	.67923802	rural	161	no			yes	yes	no	yes	no	no	5
chradzulu	20	.67923802	rural	162	no			yes	yes	no	yes	no	no	3
rumphi	56	.49087599	rural	60	no			yes	yes	no	yes	no	no	10
rumphi	9	.49087599	rural	63	no			yes	yes	no	yes	no	no	7
rumphi	43	.49087599	rural	60	yes	no	no	yes	yes	no	no	yes	no	5
rumphi	31	.49087599	rural	63	no			no	yes	no	no	yes	no	3
rumphi	1	.49087599	rural	63	no			yes	yes	no	no	yes	no	3
rumphi	4	.49087599	rural	64	yes	no	no	yes	yes	no	no	yes	no	3
rumphi	42	.49087599	rural	63	yes	no	no	yes	yes	no	yes	no	no	4
rumphi	36	.49087599	rural	60	no			yes	yes	no	yes	no	no	6
rumphi	15	.49087599	rural	63	no			yes	yes	no	yes	no	no	8
rumphi	11	.49087599	rural	63	no			yes	yes	cemented	no	yes	no	3
rumphi	42	.49087599	rural	64	yes	no	no	yes	yes	cemented	yes	no	no	5
rumphi	20	.49087599	rural	62	no			yes	yes	cemented	yes	no	no	7
rumphi	50	.49087599	rural	64	no			no	yes	cemented	yes	no	no	7
rumphi	31	.49087599	rural	63	no			yes	yes	no	yes	no	no	3
rumphi	10	.49087599	rural	64	yes	no	no	yes	yes	no	yes	no	no	6
rumphi	59	.49087599	rural	64	no			yes	yes	no	yes	no	no	6
rumphi	5	.49087599	rural	64	yes	no	yes	no	yes	no	yes	no	no	5
rumphi	53	.49087599	rural	64	yes	no	no	no	yes	no	yes	no	no	5
rumphi	18	.49087599	rural	62	no			yes	yes	no	yes	no	no	4
rumphi	51	.49087599	rural	62	no			yes	yes	no	yes	no	no	4
ntchisi	46	.63430899	rural	373	no			yes	yes	no	yes	no	no	5
ntchisi	34	.63430899	rural	374	no			yes	yes	no	no	yes	no	4
ntchisi	6	.63430899	rural	371	no			yes	yes	no	no	no	no	7
ntchisi	24	.63430899	rural	371	no			yes	yes	no	no	no	no	7
ntchisi	13	.63430899	rural	374	no			yes	yes	no	yes	no	no	6
ntchisi	47	.63430899	rural	374	no			yes	yes	no	yes	no	no	6
ntchisi	57	.63430899	rural	373	no			yes	yes	no	no	no	no	5
ntchisi	48	.63430899	rural	372	no			yes	yes	no	yes	no	no	5
ntchisi	15	.63430899	rural	373	no			yes	yes	no	yes	no	no	6
ntchisi	56	.63430899	rural	373	no			yes	yes	no	yes	no	no	6
ntchisi	25	.63430899	rural	373	no			no	yes	no	no	no	no	4
ntchisi	59	.63430899	rural	373	no			no	yes	no	no	no	no	4
ntchisi	8	.63430899	rural	373	yes	no	no	yes	yes	no	yes	no	no	6
ntchisi	10	.63430899	rural	374	no			yes	yes	no	yes	no	no	6
ntchisi	33	.63430899	rural	374	no			yes	yes	no	yes	no	no	6
ntchisi	48	.63430899	rural	372	no			yes	yes	no	yes	no	no	4
ntchisi	34	.63430899	rural	374	no			yes	yes	cemented	yes	no	no	5
ntchisi	13	.63430899	rural	372	no			yes	yes	no	yes	no	no	3
ntchisi	33	.63430899	rural	371	no			yes	yes	no	no	yes	no	6
ntchisi	40	.63430899	rural	373	no			yes	yes	cemented	yes	no	no	6
ntchisi	48	.63430899	rural	371	yes	yes	no	yes	yes	no	yes	no	no	11
ntchisi	1	.63430899	rural	372	no			yes	yes	no	yes	no	no	5
ntchisi	28	.63430899	rural	372	no			yes	yes	no	yes	no	no	5
ntchisi	29	.63430899	rural	372	no			yes	yes	no	yes	no	no	4
ntchisi	41	.63430899	rural	374	no			yes	yes	no	yes	no	no	3
ntchisi	3	.63430899	rural	374	no			no	yes	no	no	no	no	4
ntchisi	31	.63430899	rural	374	no			no	yes	no	no	no	no	4
ntchisi	5	.63430899	rural	371	yes	no	no	yes	yes	no	no	no	no	5
ntchisi	44	.63430899	rural	371	no			yes	yes	no	no	no	no	5
ntchisi	48	.63430899	rural	374	no			no	yes	no	yes	no	no	9
ntchisi	41	.63430899	rural	371	no			yes	yes	no	no	no	no	6
ntchisi	2	.63430899	rural	373	no			yes	yes	no	yes	no	no	5
ntchisi	50	.63430899	rural	373	no			yes	yes	no	yes	no	no	5
ntchisi	26	.63430899	rural	373	no			yes	yes	no	yes	no	no	3
rumphi	29	.44053799	rural	34	no			yes	yes	cemented	yes	no	no	6
rumphi	1	.44053799	rural	32	no			yes	yes	no	yes	no	no	7
rumphi	37	.44053799	rural	32	no			yes	yes	cemented	no	yes	no	5
rumphi	15	.44053799	rural	33	no			yes	no	no	yes	no	no	4
rumphi	1	.44053799	rural	33	no			yes	yes	cemented	yes	no	no	11
rumphi	37	.44053799	rural	33	no			yes	yes	cemented	yes	no	no	11
rumphi	37	.44053799	rural	33	no			yes	yes	cemented	yes	no	no	11
rumphi	26	.44053799	rural	33	yes	no	no	yes	yes	cemented	no	yes	no	8
rumphi	26	.44053799	rural	33	no			yes	yes	cemented	no	yes	no	8
rumphi	8	.44053799	rural	32	no			yes	yes	no	yes	no	no	4
rumphi	55	.44053799	rural	32	no			yes	yes	no	yes	no	no	5
rumphi	28	.44053799	rural	34	no			yes	yes	no	no	yes	no	5
rumphi	23	.44053799	rural	30	yes	no	no	yes	yes	cemented	yes	no	no	8
rumphi	48	.44053799	rural	30	no			yes	yes	cemented	yes	no	no	8
rumphi	34	.44053799	rural	32	yes	yes	no	yes	yes	cemented	no	yes	no	11
rumphi	7	.44053799	rural	34	yes	no	no	yes	yes	cemented	no	yes	no	7
rumphi	31	.44053799	rural	34	no			yes	yes	cemented	no	yes	no	7
rumphi	24	.44053799	rural	32	no			yes	yes	no	yes	no	no	5
rumphi	31	.44053799	rural	34	no			yes	yes	no	no	yes	no	7
rumphi	13	.44053799	rural	33	yes	no	no	yes	yes	no	yes	no	no	6
rumphi	46	.44053799	rural	33	yes	no	no	yes	yes	no	yes	no	no	6
rumphi	52	.44053799	rural	34	no			yes	yes	no	yes	no	no	6
rumphi	6	.44053799	rural	34	yes	no	no	yes	yes	cemented	yes	no	no	5
rumphi	18	.44053799	rural	34	no			yes	yes	no	yes	no	no	10
rumphi	52	.44053799	rural	34	no			yes	yes	no	yes	no	no	10
rumphi	10	.44053799	rural	32	no			yes	yes	no	yes	no	no	10
rumphi	52	.44053799	rural	32	no			yes	yes	no	yes	no	no	10
rumphi	4	.44053799	rural	32	yes	no	no	yes	yes	cemented	yes	no	no	5
mulange	26	.222022	urban	262	no			yes	yes	cemented	yes	no	no	6
mulange	53	.222022	urban	262	no			yes	yes	cemented	yes	no	no	4
mulange	57	.222022	urban	264	yes	no	no	yes	yes	cemented	no	yes	no	2
mulange	39	.222022	urban	263	no			yes	yes	no	yes	no	no	1
mulange	44	.222022	urban	264	no			yes	yes	no	no	yes	no	2
mulange	2	.222022	urban	263	no			yes	yes	cemented	no	no	yes	7
mulange	2	.222022	urban	263	no			yes	yes	cemented	no	no	yes	7
mulange	49	.222022	urban	263	no			yes	yes	cemented	no	no	yes	7
mulange	20	.222022	urban	262	no			yes	yes	no	yes	no	no	5
mulange	11	.222022	urban	264	yes	yes	no	yes	yes	cemented	yes	no	no	5
mulange	51	.222022	urban	261	no			yes	yes	no	no	yes	no	3
mulange	24	.222022	urban	262	no			yes	yes	no	yes	no	no	8
mulange	28	.222022	urban	264	yes	yes	no	yes	yes	no	yes	no	no	4
mulange	4	.222022	urban	263	no			yes	yes	cemented	yes	no	no	4
mulange	58	.222022	urban	263	yes	no	yes	yes	yes	cemented	yes	no	no	4
mulange	5	.222022	urban	262	no			yes	yes	no	yes	no	no	4
mulange	38	.222022	urban	262	yes	no	no	yes	yes	no	yes	no	no	4
mulange	43	.222022	urban	263	no			yes	yes	cemented	yes	no	no	5
mulange	5	.222022	urban	261	no			yes	yes	no	yes	no	no	7
mulange	45	.222022	urban	261	no			yes	yes	no	yes	no	no	7
mulange	28	.222022	urban	263	no			yes	yes	cemented	no	yes	no	6
mulange	57	.222022	urban	262	no			yes	yes	no	yes	no	no	6
balaka	31	.762003	rural	113	no			yes	yes	no	no	no	no	3
balaka	8	.762003	rural	114	yes	yes	yes	yes	yes	no	yes	no	no	6
balaka	47	.762003	rural	114	no			yes	yes	no	yes	no	no	6
balaka	12	.762003	rural	113	yes	yes	no	yes	yes	cemented	no	no	yes	4
balaka	12	.762003	rural	114	no			yes	yes	no	no	yes	no	6
balaka	53	.762003	rural	114	no			yes	yes	no	no	yes	no	6
balaka	13	.762003	rural	114	yes	no	no	yes	yes	no	yes	no	no	6
balaka	34	.762003	rural	111	no			yes	yes	no	yes	no	no	3
balaka	8	.762003	rural	113	yes	yes	no	yes	yes	no	yes	no	no	6
balaka	33	.762003	rural	111	yes	no	no	yes	yes	no	yes	no	no	6
balaka	9	.762003	rural	112	no			no	yes	no	yes	no	no	5
balaka	8	.762003	rural	111	no			yes	yes	no	yes	no	no	10
balaka	22	.762003	rural	111	no			yes	yes	no	yes	no	no	10
balaka	24	.762003	rural	113	no			no	yes	cemented	yes	no	no	5
balaka	0	.762003	rural	112	no			yes	no	no	no	no	no	6
balaka	48	.762003	rural	112	no			yes	no	no	no	no	no	6
balaka	9	.762003	rural	112	no			yes	yes	no	yes	no	no	5
balaka	1	.762003	rural	114	no			yes	yes	no	yes	no	no	5
kasungu	52	1.1676691	rural	334	yes	no	no	no	yes	no	yes	no	no	8
kasungu	34	1.1676691	rural	334	no			no	yes	no	yes	no	no	6
kasungu	9	1.1676691	rural	333	no			yes	yes	no	yes	no	no	5
kasungu	48	1.1676691	rural	333	no			yes	yes	no	yes	no	no	5
kasungu	50	1.1676691	rural	333	no			no	yes	no	no	no	no	7
kasungu	21	1.1676691	rural	332	no			yes	yes	no	yes	no	no	7
kasungu	22	1.1676691	rural	332	no			yes	yes	no	yes	no	no	5
kasungu	43	1.1676691	rural	331	no			yes	yes	no	yes	no	no	5
kasungu	48	1.1676691	rural	331	no			yes	yes	no	no	yes	no	6
kasungu	36	1.1676691	rural	333	no			no	yes	no	yes	no	no	4
kasungu	53	1.1676691	rural	334	no			yes	yes	no	yes	no	no	5
kasungu	43	1.1676691	rural	333	no			no	yes	no	no	yes	no	4
kasungu	5	1.1676691	rural	331	no			yes	yes	no	yes	no	no	8
kasungu	33	1.1676691	rural	331	no			yes	yes	no	yes	no	no	8
dowa	19	1.039336	rural	371	yes	yes	no	yes	yes	no	yes	no	no	8
dowa	50	1.039336	rural	371	no			yes	yes	no	yes	no	no	8
dowa	2	1.039336	rural	373	yes	yes	no	yes	yes	no	yes	no	no	4
dowa	9	1.039336	rural	374	yes	no	no	yes	yes	no	yes	no	no	7
dowa	42	1.039336	rural	374	no			yes	yes	no	yes	no	no	7
dowa	25	1.039336	rural	371	no			no	yes	no	yes	no	no	7
dowa	54	1.039336	rural	371	no			no	yes	no	yes	no	no	7
dowa	2	1.039336	rural	374	no			no	yes	no	no	yes	no	3
dowa	43	1.039336	rural	374	yes	no	no	no	yes	no	no	yes	no	3
dowa	53	1.039336	rural	371	yes	no	no	no	yes	no	yes	no	no	7
dowa	7	1.039336	rural	373	no			yes	yes	no	yes	no	no	8
dowa	14	1.039336	rural	374	no			yes	yes	no	no	yes	no	3
dowa	58	1.039336	rural	374	no			yes	yes	no	no	yes	no	6
dowa	31	1.039336	rural	373	no			no	yes	no	yes	no	no	6
dowa	41	1.039336	rural	373	no			no	yes	no	yes	no	no	4
dowa	36	1.039336	rural	374	yes	no	no	yes	yes	no	yes	no	no	4
dowa	12	1.039336	rural	371	yes	no	no	no	yes	no	yes	no	no	9
dowa	49	1.039336	rural	371	no			no	yes	no	yes	no	no	9
dowa	41	1.039336	rural	371	no			no	yes	no	no	yes	no	3
dowa	25	1.476637	rural	233	yes	yes	yes	no	yes	no	yes	no	no	5
dowa	21	1.476637	rural	234	no			no	yes	no	yes	no	no	6
dowa	41	1.476637	rural	234	no			no	yes	no	yes	no	no	6
dowa	25	1.476637	rural	234	yes	no	no	yes	yes	no	yes	no	no	4
dowa	47	1.476637	rural	231	no			no	yes	no	no	no	no	5
dowa	4	1.476637	rural	231	yes	no	no	no	yes	no	yes	no	no	5
dowa	37	1.476637	rural	231	no			no	yes	no	yes	no	no	5
dowa	28	1.476637	rural	231	no			no	yes	no	no	no	no	6
dowa	11	1.476637	rural	231	no			no	yes	no	yes	no	no	6
dowa	41	1.476637	rural	231	yes	no	no	no	yes	no	yes	no	no	6
dowa	16	1.476637	rural	232	no			no	yes	no	yes	no	no	4
dowa	16	1.476637	rural	232	no			no	yes	no	yes	no	no	4
dowa	52	1.476637	rural	233	no			no	no	no	yes	no	no	6
dowa	52	1.476637	rural	233	no			no	no	no	yes	no	no	6
dowa	14	1.476637	rural	234	no			yes	yes	no	yes	no	no	4
dowa	42	1.476637	rural	234	no			yes	yes	no	yes	no	no	4
dowa	40	1.476637	rural	234	no			no	no	no	yes	no	no	2
dowa	42	1.476637	rural	234	no			no	yes	no	yes	no	no	7
dowa	2	1.476637	rural	233	no			no	yes	no	yes	no	no	6
dowa	51	1.476637	rural	233	yes	yes	no	no	yes	no	yes	no	no	6
dowa	0	1.476637	rural	232	no			no	yes	no	no	no	no	8
dowa	55	1.476637	rural	232	no			no	yes	no	no	no	no	8
dowa	18	1.476637	rural	234	no			no	yes	no	no	yes	no	4
dowa	56	1.476637	rural	234	no			no	yes	no	no	yes	no	4
dowa	12	1.476637	rural	234	yes	yes	yes	no	yes	no	yes	no	no	5
dowa	50	1.476637	rural	234	no			no	yes	no	yes	no	no	5
dowa	59	1.476637	rural	231	no			no	yes	no	no	no	no	6
dowa	19	1.476637	rural	232	no			no	yes	no	yes	no	no	8
dowa	51	1.476637	rural	234	no			no	yes	no	yes	no	no	6
chikwawa	10	.81358403	rural	253	no			yes	yes	no	yes	no	no	5
chikwawa	58	.81358403	rural	253	no			yes	yes	no	yes	no	no	5
chikwawa	50	.81358403	rural	252	no			yes	yes	no	yes	no	no	3
chikwawa	57	.81358403	rural	254	no			yes	yes	no	yes	no	no	8
chikwawa	39	.81358403	rural	254	yes	no	no	yes	yes	no	yes	no	no	5
chikwawa	35	.81358403	rural	252	no			yes	no	no	no	no	no	4
chikwawa	58	.81358403	rural	254	no			yes	yes	no	yes	no	no	6
chikwawa	6	.81358403	rural	254	no			yes	no	no	no	no	no	4
chikwawa	1	.81358403	rural	254	no			yes	no	no	yes	no	no	5
chikwawa	41	.81358403	rural	253	no			yes	yes	cemented	yes	no	no	6
chikwawa	25	.81358403	rural	253	no			yes	yes	no	no	no	no	7
chikwawa	34	.81358403	rural	253	no			yes	yes	no	no	no	no	6
chikwawa	37	.81358403	rural	251	no			yes	no	no	no	no	no	2
chikwawa	7	.81358403	rural	251	no			yes	no	no	yes	no	no	3
chikwawa	25	.81358403	rural	251	no			yes	no	no	yes	no	no	3
chikwawa	35	.81358403	rural	252	no			yes	yes	cemented	no	yes	no	4
machinga	2	1.167009	rural	143	no			yes	no	no	yes	no	no	4
machinga	36	1.167009	rural	143	no			yes	no	no	yes	no	no	4
machinga	44	1.167009	rural	143	no			yes	yes	no	yes	no	no	4
machinga	9	1.167009	rural	144	no			yes	yes	no	yes	no	no	7
machinga	43	1.167009	rural	144	no			yes	yes	no	yes	no	no	7
machinga	59	1.167009	rural	142	no			yes	yes	no	no	no	no	4
machinga	26	1.167009	rural	143	yes	yes	no	yes	yes	no	no	yes	no	6
machinga	55	1.167009	rural	143	no			yes	yes	no	no	yes	no	6
machinga	25	1.167009	rural	140	no			yes	yes	no	no	no	no	7
machinga	47	1.167009	rural	140	no			yes	yes	no	no	no	no	7
machinga	20	1.167009	rural	142	no			yes	no	no	yes	no	no	5
machinga	13	1.167009	rural	144	yes	no	no	yes	no	no	yes	no	no	2
machinga	39	1.167009	rural	140	no			yes	no	no	yes	no	no	6
machinga	17	1.167009	rural	144	yes	no	no	yes	yes	no	yes	no	no	8
machinga	51	1.167009	rural	144	no			yes	yes	no	yes	no	no	8
machinga	12	1.167009	rural	142	yes	yes	no	yes	yes	no	no	no	no	9
machinga	34	1.167009	rural	142	no			yes	yes	no	no	no	no	9
machinga	6	1.167009	rural	142	no			yes	yes	no	no	yes	no	9
machinga	4	1.167009	rural	144	yes	no	no	no	no	no	yes	no	no	3
machinga	0	1.167009	rural	140	no			yes	yes	no	yes	no	no	3
machinga	48	1.167009	rural	144	no			yes	yes	no	yes	no	no	7
machinga	48	1.167009	rural	144	no			yes	yes	no	yes	no	no	7
machinga	41	1.167009	rural	143	yes	no	no	yes	yes	no	yes	no	no	3
machinga	13	1.167009	rural	143	no			yes	yes	no	no	yes	no	4
machinga	31	1.167009	rural	143	no			yes	yes	no	no	yes	no	4
machinga	4	1.167009	rural	143	no			no	yes	cemented	no	yes	no	7
machinga	48	1.167009	rural	142	no			yes	yes	no	yes	no	no	3
machinga	8	1.167009	rural	140	no			yes	yes	no	yes	no	no	9
machinga	36	1.167009	rural	140	no			yes	yes	no	yes	no	no	9
machinga	36	1.167009	rural	140	yes	no	no	yes	no	no	yes	no	no	4
machinga	5	1.167009	rural	142	no			yes	no	no	no	no	no	4
machinga	32	1.167009	rural	143	no			yes	yes	no	yes	no	no	6
machinga	59	1.167009	rural	143	no			yes	yes	no	yes	no	no	6
mzuzu city	53	.82023501	urban	52	no			yes	yes	cemented	no	no	yes	6
mzuzu city	20	.82023501	urban	54	no			yes	yes	no	yes	no	no	4
mzuzu city	36	.82023501	urban	52	no			yes	yes	cemented	no	yes	no	5
mzuzu city	43	.82023501	urban	54	no			yes	yes	cemented	no	yes	no	5
mzuzu city	49	.82023501	urban	54	no			yes	yes	cemented	no	yes	no	5
mzuzu city	51	.82023501	urban	54	no			yes	yes	cemented	no	no	yes	3
mzuzu city	43	.82023501	urban	54	yes	no	no	yes	yes	cemented	no	yes	no	3
mzuzu city	26	.82023501	urban	54	no			yes	yes	cemented	no	yes	no	7
mchinji	44	.23109999	urban	154	no			yes	yes	cemented	yes	no	no	3
mchinji	5	.23109999	urban	152	no			yes	yes	no	yes	no	no	5
mchinji	51	.23109999	urban	152	no			yes	yes	no	yes	no	no	5
mchinji	8	.23109999	urban	152	yes	no	no	yes	yes	no	yes	no	no	5
mchinji	20	.23109999	urban	152	yes	no	no	yes	yes	no	yes	no	no	5
mchinji	49	.23109999	urban	152	yes	no	no	yes	yes	no	yes	no	no	5
mchinji	14	.23109999	urban	154	no			yes	yes	cemented	no	yes	no	5
mchinji	55	.23109999	urban	152	yes	no	no	yes	yes	cemented	no	yes	no	4
mchinji	16	.23109999	urban	153	yes	no	no	yes	yes	no	yes	no	no	4
mchinji	38	.23109999	urban	153	no			yes	yes	no	yes	no	no	4
mchinji	47	.23109999	urban	154	no			yes	yes	no	no	yes	no	7
mchinji	16	.23109999	urban	154	no			yes	yes	cemented	yes	no	no	7
mchinji	50	.23109999	urban	153	no			yes	yes	cemented	no	yes	no	5
mchinji	33	.23109999	urban	153	no			yes	yes	no	yes	no	no	6
mchinji	5	.23109999	urban	152	no			yes	yes	cemented	no	yes	no	5
mchinji	40	.23109999	urban	152	yes	yes	no	yes	yes	cemented	no	yes	no	5
mchinji	13	.23109999	urban	153	no			yes	yes	cemented	yes	no	no	5
mchinji	31	.23109999	urban	152	no			yes	yes	cemented	yes	no	no	7
mchinji	43	.23109999	urban	153	no			yes	yes	no	yes	no	no	7
mchinji	30	.23109999	urban	153	no			yes	yes	cemented	no	yes	no	6
mzuzu city	4	.84973598	urban	54	yes	no	no	yes	yes	cemented	no	yes	no	4
mzuzu city	21	.84973598	urban	52	yes	no	no	yes	yes	cemented	yes	no	no	4
mzuzu city	12	.84973598	urban	52	yes	no	no	yes	yes	cemented	no	yes	no	4
mzuzu city	46	.84973598	urban	52	no			yes	yes	no	no	yes	no	4
mzuzu city	10	.84973598	urban	52	no			yes	yes	cemented	no	yes	no	5
mzuzu city	53	.84973598	urban	54	no			yes	yes	cemented	yes	no	no	5
mzuzu city	10	.84973598	urban	54	yes	no	no	yes	yes	no	yes	no	no	4
mzuzu city	28	.84973598	urban	54	no			yes	yes	no	yes	no	no	4
mzuzu city	58	.84973598	urban	53	no			yes	yes	no	yes	no	no	7
mzuzu city	58	.84973598	urban	53	no			yes	yes	no	yes	no	no	7
mzuzu city	54	.84973598	urban	54	no			yes	yes	cemented	no	yes	no	5
mzuzu city	12	.84973598	urban	53	no			yes	yes	cemented	no	yes	no	3
mzuzu city	29	.84973598	urban	54	no			yes	yes	cemented	yes	no	no	5
mzuzu city	15	.84973598	urban	54	no			yes	yes	cemented	yes	no	no	5
mzuzu city	7	.84973598	urban	54	no			yes	yes	no	no	yes	no	5
mzuzu city	37	.84973598	urban	54	no			yes	yes	no	no	yes	no	5
mzuzu city	9	.84973598	urban	52	yes	no	no	yes	yes	cemented	yes	no	no	5
nkhatabay	9	.33426699	rural	24	no			yes	yes	no	yes	no	no	3
nkhatabay	29	.33426699	rural	24	yes	no	no	yes	yes	no	no	yes	no	4
nkhatabay	43	.33426699	rural	22	no			yes	yes	cemented	yes	no	no	5
nkhatabay	51	.33426699	rural	22	no			yes	yes	cemented	no	no	yes	3
nkhatabay	25	.33426699	rural	20	yes	no	no	no	yes	no	yes	no	no	3
nkhatabay	28	.33426699	rural	22	no			no	yes	no	yes	no	no	5
nkhatabay	35	.33426699	rural	22	yes	no	no	no	yes	cemented	yes	no	no	8
nkhatabay	27	.33426699	rural	23	no			no	yes	no	yes	no	no	4
nkhatabay	51	.33426699	rural	23	no			no	yes	no	yes	no	no	4
nkhatabay	46	.33426699	rural	23	no			yes	yes	no	yes	no	no	3
nkhatabay	19	.33426699	rural	24	no			yes	yes	no	yes	no	no	6
nkhatabay	47	.33426699	rural	24	no			yes	yes	no	yes	no	no	3
nkhatabay	37	.33426699	rural	23	no			yes	yes	no	no	yes	no	5
nkhatabay	52	.33426699	rural	23	no			yes	yes	no	yes	no	no	2
nkhatabay	39	.33426699	rural	24	no			yes	yes	no	no	yes	no	2
nkhatabay	33	.33426699	rural	24	no			no	yes	no	yes	no	no	7
chikwawa	29	.219299	urban	194	no			yes	yes	cemented	no	no	yes	6
chikwawa	29	.219299	urban	194	no			yes	yes	cemented	no	no	yes	6
chikwawa	12	.219299	urban	193	no			yes	yes	cemented	no	yes	no	9
chikwawa	56	.219299	urban	193	no			yes	yes	cemented	no	yes	no	9
chikwawa	9	.219299	urban	194	yes	no	no	yes	yes	cemented	no	yes	no	5
chikwawa	30	.219299	urban	194	no			yes	yes	cemented	no	yes	no	8
chikwawa	41	.219299	urban	193	no			yes	yes	no	yes	no	no	6
chikwawa	7	.219299	urban	193	no			yes	yes	cemented	yes	no	no	3
chikwawa	1	.219299	urban	193	no			yes	yes	no	yes	no	no	6
chitipa	9	.52380598	rural	11	no			yes	yes	no	yes	no	no	3
chitipa	21	.52380598	rural	14	no			yes	yes	no	no	yes	no	6
chitipa	7	.52380598	rural	12	no			yes	yes	no	yes	no	no	3
chitipa	25	.52380598	rural	11	no			yes	yes	cemented	yes	no	no	4
chitipa	12	.52380598	rural	12	no			yes	yes	no	yes	no	no	7
chitipa	17	.52380598	rural	13	no			yes	yes	no	yes	no	no	3
chitipa	34	.52380598	rural	14	no			yes	yes	no	yes	no	no	5
chitipa	56	.52380598	rural	14	no			yes	yes	no	yes	no	no	5
chitipa	52	.52380598	rural	14	no			yes	yes	no	yes	no	no	5
chitipa	52	.52380598	rural	11	no			yes	yes	cemented	yes	no	no	8
chitipa	1	.52380598	rural	13	no			yes	yes	no	yes	no	no	6
chitipa	45	.52380598	rural	13	no			yes	yes	no	yes	no	no	6
chitipa	49	.52380598	rural	11	no			yes	yes	no	no	yes	no	5
chitipa	39	.52380598	rural	13	no			yes	yes	no	no	yes	no	5
chitipa	17	.52380598	rural	14	yes	no	no	yes	yes	no	yes	no	no	3
chitipa	35	.52380598	rural	13	yes	no	no	yes	yes	no	yes	no	no	8
chitipa	38	.52380598	rural	11	no			yes	yes	no	no	yes	no	8
chitipa	59	.52380598	rural	11	no			yes	yes	no	no	yes	no	8
chikwawa	4	.835069	rural	244	yes	no	no	no	no	no	yes	no	no	5
chikwawa	42	.835069	rural	244	no			no	no	no	yes	no	no	5
chikwawa	5	.835069	rural	241	yes	no	no	no	yes	no	yes	no	no	7
chikwawa	43	.835069	rural	242	no			no	no	no	no	no	no	5
chikwawa	5	.835069	rural	244	yes	no	no	no	yes	no	yes	no	no	3
chikwawa	34	.835069	rural	243	no			no	yes	no	yes	no	no	7
chikwawa	32	.835069	rural	241	no			no	yes	cemented	no	no	no	7
chikwawa	24	.835069	rural	244	yes	no	no	no	yes	no	yes	no	no	5
chikwawa	54	.835069	rural	244	no			no	yes	no	yes	no	no	5
chikwawa	35	.835069	rural	242	no			no	no	no	yes	no	no	5
chikwawa	29	.835069	rural	241	no			no	yes	no	yes	no	no	3
chikwawa	33	.835069	rural	243	no			no	yes	no	yes	no	no	5
chikwawa	28	.835069	rural	241	no			no	no	no	yes	no	no	6
chikwawa	16	.835069	rural	244	yes	no	no	no	yes	no	yes	no	no	3
chikwawa	33	.835069	rural	243	no			no	no	no	no	no	no	5
chikwawa	9	.835069	rural	241	yes	yes	no	no	no	no	no	no	no	3
chikwawa	33	.835069	rural	242	no			no	no	no	no	no	no	5
chikwawa	17	.835069	rural	244	yes	no	no	no	yes	no	yes	no	no	6
chikwawa	7	.835069	rural	244	yes	no	no	no	yes	no	yes	no	no	3
chikwawa	40	.835069	rural	243	no			no	yes	no	yes	no	no	5
chikwawa	50	.835069	rural	243	no			no	no	no	yes	no	no	7
chikwawa	12	.835069	rural	242	no			no	yes	no	no	no	no	4
chikwawa	22	.835069	rural	242	no			no	yes	no	no	no	no	4
chikwawa	55	.835069	rural	242	no			no	yes	no	no	no	no	4
mangochi	26	2.7541571	rural	174	no			yes	yes	no	no	no	no	7
mangochi	38	2.7541571	rural	170	no			yes	yes	no	no	no	no	3
mangochi	1	2.7541571	rural	170	no			yes	yes	cemented	yes	no	no	7
mangochi	46	2.7541571	rural	170	no			yes	yes	cemented	yes	no	no	7
mangochi	37	2.7541571	rural	172	no			yes	yes	no	yes	no	no	10
mangochi	29	2.7541571	rural	170	no			yes	yes	cemented	no	yes	no	3
mangochi	12	2.7541571	rural	172	no			yes	yes	no	yes	no	no	5
mangochi	36	2.7541571	rural	172	no			yes	yes	cemented	yes	no	no	7
mangochi	21	2.7541571	rural	170	no			yes	yes	no	yes	no	no	4
mangochi	31	2.7541571	rural	170	no			yes	yes	no	yes	no	no	7
mangochi	3	2.7541571	rural	170	yes	no	no	yes	yes	no	yes	no	no	4
mangochi	15	2.7541571	rural	174	no			yes	yes	cemented	no	yes	no	12
mangochi	2	2.7541571	rural	174	no			yes	yes	no	yes	no	no	6
mangochi	4	2.7541571	rural	172	yes	yes	yes	yes	yes	cemented	no	yes	no	5
mangochi	56	2.7541571	rural	172	no			yes	yes	cemented	no	yes	no	5
chradzulu	11	.62585402	rural	163	no			no	yes	no	yes	no	no	7
chradzulu	3	.62585402	rural	161	no			yes	yes	no	yes	no	no	3
chradzulu	55	.62585402	rural	164	no			yes	yes	no	no	yes	no	3
chradzulu	43	.62585402	rural	162	no			yes	yes	no	yes	no	no	3
chradzulu	2	.62585402	rural	163	no			yes	yes	no	yes	no	no	6
chradzulu	4	.62585402	rural	162	no			yes	yes	no	yes	no	no	9
chradzulu	37	.62585402	rural	162	no			yes	yes	no	yes	no	no	9
chradzulu	42	.62585402	rural	161	no			yes	yes	no	no	yes	no	4
chradzulu	4	.62585402	rural	161	no			yes	yes	no	yes	no	no	3
chradzulu	45	.62585402	rural	161	no			yes	yes	no	yes	no	no	3
chradzulu	5	.62585402	rural	162	no			yes	yes	no	yes	no	no	9
chradzulu	27	.62585402	rural	161	no			yes	yes	no	yes	no	no	5
chradzulu	38	.62585402	rural	164	no			yes	yes	no	yes	no	no	5
thyolo	22	1.351236	rural	252	yes	yes	yes	yes	yes	no	yes	no	no	3
thyolo	41	1.351236	rural	251	no			yes	yes	cemented	no	yes	no	3
thyolo	18	1.351236	rural	254	yes	yes	no	yes	no	no	yes	no	no	3
thyolo	59	1.351236	rural	254	no			yes	no	no	yes	no	no	3
thyolo	5	1.351236	rural	254	no			yes	no	no	yes	no	no	7
thyolo	39	1.351236	rural	254	no			yes	no	no	yes	no	no	7
thyolo	30	1.351236	rural	252	no			yes	no	no	yes	no	no	3
thyolo	0	1.351236	rural	251	no			yes	yes	no	no	no	no	7
thyolo	23	1.351236	rural	254	no			yes	no	no	yes	no	no	5
thyolo	8	1.351236	rural	251	no			no	yes	no	yes	no	no	9
thyolo	8	1.351236	rural	251	yes	no	no	no	yes	no	yes	no	no	9
thyolo	38	1.351236	rural	251	no			no	yes	no	yes	no	no	9
thyolo	23	1.351236	rural	253	no			no	no	no	yes	no	no	3
thyolo	7	1.351236	rural	254	yes	yes	no	yes	yes	no	no	no	no	4
thyolo	49	1.351236	rural	254	no			yes	yes	no	no	no	no	4
thyolo	58	1.351236	rural	254	no			yes	yes	no	yes	no	no	5
thyolo	10	1.351236	rural	254	yes	no	no	yes	no	no	yes	no	no	3
thyolo	43	1.351236	rural	254	yes	no	no	yes	no	no	yes	no	no	3
thyolo	13	1.351236	rural	253	no			yes	no	no	yes	no	no	6
thyolo	37	1.351236	rural	251	no			no	yes	no	no	no	no	6
thyolo	59	1.351236	rural	251	no			no	yes	no	no	no	no	6
thyolo	32	1.351236	rural	252	no			yes	yes	no	no	yes	no	4
thyolo	29	1.351236	rural	254	no			yes	yes	no	yes	no	no	5
thyolo	49	1.351236	rural	251	no			yes	yes	no	no	no	no	3
thyolo	38	1.351236	rural	253	no			yes	yes	no	no	no	no	6
thyolo	52	1.351236	rural	253	no			no	yes	no	yes	no	no	7
mwanza	20	.14554	urban	121	no			yes	yes	no	no	no	no	5
mwanza	51	.14554	urban	121	no			yes	yes	no	no	no	no	5
mwanza	58	.14554	urban	124	no			yes	yes	cemented	no	yes	no	5
mwanza	1	.14554	urban	124	no			yes	yes	no	yes	no	no	4
mwanza	20	.14554	urban	124	no			yes	yes	no	yes	no	no	4
mwanza	18	.14554	urban	123	no			yes	yes	no	no	no	no	6
mwanza	41	.14554	urban	121	no			yes	yes	no	no	yes	no	7
mwanza	41	.14554	urban	121	no			yes	yes	no	no	yes	no	7
mwanza	58	.14554	urban	121	no			yes	yes	cemented	no	yes	no	5
mwanza	57	.14554	urban	122	no			yes	yes	cemented	yes	no	no	8
mwanza	44	.14554	urban	122	no			yes	yes	cemented	yes	no	no	4
mwanza	46	.14554	urban	121	yes	no	no	yes	yes	no	yes	no	no	3
mwanza	24	.14554	urban	122	no			yes	yes	cemented	no	no	yes	6
mwanza	30	.14554	urban	124	no			yes	yes	cemented	yes	no	no	4
karonga	32	.426855	urban	34	no			yes	yes	no	yes	no	no	3
karonga	27	.426855	urban	33	yes	no	no	yes	yes	cemented	no	yes	no	7
karonga	58	.426855	urban	34	yes	no	no	yes	yes	cemented	no	yes	no	3
karonga	12	.426855	urban	32	yes	yes	no	yes	yes	cemented	yes	no	no	3
karonga	40	.426855	urban	32	no			yes	yes	cemented	yes	no	no	6
karonga	2	.426855	urban	34	no			yes	yes	cemented	no	yes	no	3
karonga	7	.426855	urban	32	no			yes	yes	cemented	yes	no	no	14
karonga	16	.426855	urban	32	no			yes	yes	cemented	no	yes	no	5
karonga	24	.426855	urban	34	no			yes	yes	cemented	yes	no	no	2
karonga	51	.426855	urban	34	no			yes	yes	no	yes	no	no	5
karonga	26	.426855	urban	34	yes	no	no	yes	yes	cemented	yes	no	no	4
karonga	29	.426855	urban	34	no			yes	yes	cemented	yes	no	no	8
karonga	3	.426855	urban	34	yes	no	no	yes	yes	no	yes	no	no	5
karonga	21	.426855	urban	32	no			yes	yes	no	yes	no	no	5
kasungu	51	1.26502	rural	334	no			yes	yes	cemented	yes	no	no	4
kasungu	43	1.26502	rural	334	no			yes	yes	no	no	yes	no	8
kasungu	19	1.26502	rural	334	no			yes	yes	cemented	no	yes	no	6
kasungu	26	1.26502	rural	333	no			no	yes	cemented	yes	no	no	10
kasungu	46	1.26502	rural	333	no			no	yes	cemented	yes	no	no	10
kasungu	35	1.26502	rural	331	no			yes	yes	no	yes	no	no	8
kasungu	31	1.26502	rural	334	no			yes	yes	no	no	yes	no	6
kasungu	53	1.26502	rural	331	no			yes	yes	cemented	no	yes	no	7
kasungu	34	1.26502	rural	331	yes	no	no	yes	no	cemented	yes	no	no	4
kasungu	43	1.26502	rural	334	no			yes	yes	no	no	yes	no	4
kasungu	8	1.26502	rural	332	no			yes	yes	cemented	yes	no	no	7
kasungu	52	1.26502	rural	332	no			yes	yes	no	no	yes	no	6
kasungu	59	1.26502	rural	333	no			yes	yes	no	no	no	no	6
kasungu	51	1.26502	rural	331	no			yes	yes	cemented	no	yes	no	6
kasungu	36	1.26502	rural	334	no			yes	yes	cemented	yes	no	no	6
kasungu	36	1.26502	rural	334	no			yes	yes	cemented	yes	no	no	6
kasungu	44	1.26502	rural	332	no			yes	yes	no	yes	no	no	4
kasungu	51	1.26502	rural	331	no			yes	yes	no	yes	no	no	3
kasungu	1	1.26502	rural	334	no			yes	yes	cemented	yes	no	no	5
kasungu	59	1.26502	rural	334	no			yes	yes	cemented	yes	no	no	5
kasungu	41	1.26502	rural	334	yes	no	no	yes	yes	no	yes	no	no	3
kasungu	3	1.26502	rural	333	yes	yes	no	yes	yes	no	yes	no	no	3
kasungu	26	1.26502	rural	333	no			no	yes	no	no	yes	no	6
kasungu	9	1.26502	rural	333	yes	no	no	no	yes	no	yes	no	no	6
mangochi	13	1.6751291	rural	342	yes	yes	yes	yes	yes	cemented	yes	no	no	5
mangochi	24	1.6751291	rural	342	no			yes	yes	no	no	no	no	6
mangochi	28	1.6751291	rural	344	no			yes	yes	no	no	no	no	4
mangochi	1	1.6751291	rural	344	no			yes	yes	no	yes	no	no	5
mangochi	32	1.6751291	rural	344	no			yes	yes	no	yes	no	no	5
mangochi	20	1.6751291	rural	342	yes	yes	yes	yes	no	no	yes	no	no	5
mangochi	18	1.6751291	rural	344	no			yes	yes	no	no	no	no	6
mangochi	25	1.6751291	rural	341	yes	no	no	yes	yes	no	yes	no	no	2
mangochi	25	1.6751291	rural	344	yes	yes	no	yes	yes	no	no	yes	no	8
mangochi	55	1.6751291	rural	344	no			yes	yes	no	no	yes	no	8
mangochi	20	1.6751291	rural	344	no			yes	yes	no	yes	no	no	8
mangochi	25	1.6751291	rural	343	yes	no	no	yes	yes	no	yes	no	no	4
mangochi	56	1.6751291	rural	343	no			yes	yes	no	yes	no	no	4
mangochi	13	1.6751291	rural	343	yes	yes	yes	yes	yes	cemented	yes	no	no	6
mangochi	34	1.6751291	rural	343	no			yes	yes	cemented	yes	no	no	6
mangochi	59	1.6751291	rural	343	yes	yes	yes	yes	yes	cemented	yes	no	no	6
mangochi	20	1.6751291	rural	341	yes	no	no	yes	yes	no	yes	no	no	3
mangochi	35	1.6751291	rural	341	no			yes	yes	no	yes	no	no	5
mangochi	13	1.6751291	rural	343	yes	yes	no	yes	yes	no	yes	no	no	8
mangochi	45	1.6751291	rural	343	no			yes	yes	no	yes	no	no	8
mangochi	11	1.6751291	rural	341	no			yes	yes	no	yes	no	no	4
mangochi	57	1.6751291	rural	341	no			yes	yes	no	yes	no	no	4
mangochi	6	1.6751291	rural	342	no			yes	yes	no	yes	no	no	7
mangochi	51	1.6751291	rural	342	no			yes	yes	no	yes	no	no	7
mangochi	12	1.6751291	rural	344	yes	no	no	yes	yes	no	yes	no	no	2
mangochi	18	1.6751291	rural	341	yes	no	no	yes	yes	no	yes	no	no	4
mangochi	56	1.6751291	rural	341	no			yes	yes	no	yes	no	no	4
mangochi	38	1.6751291	rural	344	no			yes	yes	no	yes	no	no	7
mangochi	16	1.6751291	rural	344	no			yes	yes	no	yes	no	no	7
mangochi	1	1.6751291	rural	342	no			yes	yes	no	yes	no	no	3
mangochi	16	1.6751291	rural	342	yes	yes	no	yes	yes	no	yes	no	no	4
mangochi	25	1.6751291	rural	343	yes	no	no	yes	yes	no	no	no	no	7
mangochi	53	1.6751291	rural	343	no			yes	yes	no	no	no	no	7
mangochi	30	1.6751291	rural	341	no			yes	yes	no	yes	no	no	3
mzimba	43	2.0792041	rural	50	no			yes	yes	no	yes	no	no	6
mzimba	34	2.0792041	rural	52	no			yes	yes	no	yes	no	no	5
mzimba	45	2.0792041	rural	50	no			yes	yes	no	yes	no	no	9
mzimba	9	2.0792041	rural	50	no			yes	yes	no	yes	no	no	9
mzimba	34	2.0792041	rural	50	no			yes	yes	cemented	no	no	no	6
mzimba	30	2.0792041	rural	54	no			no	yes	no	yes	no	no	7
mzimba	38	2.0792041	rural	52	yes	no	no	yes	yes	no	no	yes	no	3
mzimba	54	2.0792041	rural	52	no			yes	yes	cemented	yes	no	no	6
mzimba	28	2.0792041	rural	50	no			yes	yes	no	no	yes	no	9
mzimba	30	2.0792041	rural	50	yes	yes	yes	yes	yes	cemented	yes	no	no	6
mzimba	45	2.0792041	rural	52	no			yes	yes	cemented	yes	no	no	8
mzimba	16	2.0792041	rural	54	yes	no	no	yes	yes	cemented	no	yes	no	6
mzimba	2	2.0792041	rural	52	no			yes	yes	no	no	yes	no	6
mzimba	28	2.0792041	rural	52	no			no	no	no	no	yes	no	6
mzimba	25	2.0792041	rural	54	no			yes	yes	cemented	yes	no	no	6
mzimba	30	2.0792041	rural	50	no			yes	yes	no	yes	no	no	5
mwanza	23	.243126	rural	122	yes	no	no	yes	yes	no	yes	no	no	4
mwanza	13	.243126	rural	121	yes	no	no	yes	yes	no	yes	no	no	2
mwanza	7	.243126	rural	121	no			yes	yes	no	no	no	no	6
mwanza	44	.243126	rural	121	no			yes	yes	no	no	no	no	6
mwanza	13	.243126	rural	124	no			yes	yes	cemented	no	no	no	8
mwanza	13	.243126	rural	124	no			yes	yes	cemented	no	no	no	8
mwanza	27	.243126	rural	121	yes	yes	no	yes	yes	no	yes	no	no	3
mwanza	51	.243126	rural	124	no			yes	yes	no	no	no	no	7
mwanza	2	.243126	rural	122	no			yes	yes	no	yes	no	no	4
mwanza	50	.243126	rural	122	no			yes	yes	no	yes	no	no	4
mwanza	2	.243126	rural	121	no			yes	yes	no	yes	no	no	4
mwanza	22	.243126	rural	121	no			yes	yes	no	yes	no	no	4
mwanza	12	.243126	rural	122	yes	no	no	yes	yes	no	yes	no	no	3
mwanza	36	.243126	rural	121	no			yes	yes	no	yes	no	no	2
mwanza	49	.243126	rural	124	no			yes	yes	no	no	no	no	7
mwanza	33	.243126	rural	124	no			yes	yes	no	yes	no	no	3
nkhota kota	23	.237159	urban	353	no			yes	yes	cemented	no	yes	no	6
nkhota kota	1	.237159	urban	351	no			yes	yes	cemented	no	no	yes	5
nkhota kota	50	.237159	urban	351	no			yes	yes	cemented	no	no	yes	5
nkhota kota	6	.237159	urban	351	yes	yes	yes	yes	yes	no	yes	no	no	6
nkhota kota	20	.237159	urban	354	no			yes	yes	cemented	yes	no	no	10
nkhota kota	57	.237159	urban	354	no			yes	yes	cemented	yes	no	no	10
nkhota kota	43	.237159	urban	354	no			yes	yes	cemented	no	yes	no	5
nkhota kota	40	.237159	urban	351	yes	yes	yes	yes	yes	no	yes	no	no	7
nkhota kota	38	.237159	urban	354	no			yes	yes	cemented	no	no	yes	6
nkhota kota	12	.237159	urban	351	yes	yes	yes	yes	yes	cemented	yes	no	no	4
nkhota kota	58	.237159	urban	351	no			yes	yes	cemented	yes	no	no	4
nkhota kota	39	.237159	urban	354	no			yes	yes	cemented	no	no	yes	6
nkhota kota	30	.237159	urban	353	no			yes	yes	cemented	no	yes	no	8
nkhota kota	17	.237159	urban	351	no			yes	yes	no	yes	no	no	10
nkhota kota	17	.237159	urban	351	no			yes	yes	no	yes	no	no	10
nkhota kota	32	.237159	urban	351	no			yes	yes	no	yes	no	no	10
nkhota kota	56	.237159	urban	351	yes	no	no	yes	yes	no	yes	no	no	10
nkhota kota	16	.237159	urban	351	no			yes	yes	cemented	no	no	yes	3
nkhota kota	21	.237159	urban	353	no			yes	yes	no	yes	no	no	6
nkhota kota	41	.237159	urban	351	no			yes	yes	no	yes	no	no	11
nkhota kota	12	.237159	urban	351	yes	yes	yes	yes	yes	no	yes	no	no	11
nkhota kota	2	.237159	urban	351	no			yes	yes	no	no	no	no	11
nkhota kota	7	.237159	urban	352	no			yes	yes	cemented	no	no	yes	7
nkhota kota	57	.237159	urban	352	no			yes	yes	cemented	no	no	yes	7
nkhota kota	59	.237159	urban	352	no			yes	yes	cemented	no	yes	no	7
nkhota kota	38	.237159	urban	351	no			yes	yes	no	yes	no	no	8
nkhota kota	10	.751468	rural	274	no			yes	yes	no	no	no	no	8
nkhota kota	2	.751468	rural	272	no			yes	yes	no	yes	no	no	11
nkhota kota	36	.751468	rural	272	no			yes	yes	no	yes	no	no	11
nkhota kota	43	.751468	rural	274	no			yes	yes	no	yes	no	no	6
nkhota kota	43	.751468	rural	273	no			yes	yes	no	yes	no	no	6
nkhota kota	32	.751468	rural	272	no			yes	yes	no	no	no	no	4
nkhota kota	2	.751468	rural	274	no			yes	yes	no	no	no	no	5
nkhota kota	44	.751468	rural	274	no			yes	yes	no	no	no	no	5
nkhota kota	16	.751468	rural	273	no			yes	yes	no	yes	no	no	8
nkhota kota	20	.751468	rural	273	yes	yes	no	yes	yes	no	no	no	no	7
nkhota kota	52	.751468	rural	273	no			yes	yes	no	no	no	no	7
nkhota kota	6	.751468	rural	274	no			yes	yes	no	no	no	no	6
nkhota kota	6	.751468	rural	272	no			yes	yes	no	yes	no	no	7
nkhota kota	13	.751468	rural	272	no			yes	yes	no	yes	no	no	4
nkhota kota	22	.751468	rural	274	no			yes	yes	no	yes	no	no	3
nkhota kota	42	.751468	rural	273	no			yes	yes	no	yes	no	no	3
nkhota kota	11	.751468	rural	270	no			yes	yes	no	yes	no	no	4
nkhota kota	17	.751468	rural	273	no			yes	yes	no	no	no	no	2
nkhota kota	23	.751468	rural	272	yes	no	no	yes	yes	no	no	yes	no	3
ntcheu	35	1.144171	rural	222	no			yes	yes	no	yes	no	no	4
ntcheu	18	1.144171	rural	222	no			yes	yes	no	yes	no	no	4
ntcheu	26	1.144171	rural	223	yes	no	no	yes	yes	no	yes	no	no	3
ntcheu	49	1.144171	rural	222	no			yes	yes	no	yes	no	no	6
ntcheu	26	1.144171	rural	223	no			yes	yes	no	yes	no	no	7
ntcheu	19	1.144171	rural	224	no			no	yes	no	yes	no	no	7
ntcheu	36	1.144171	rural	223	no			no	yes	no	yes	no	no	6
ntcheu	28	1.144171	rural	224	no			yes	yes	no	yes	no	no	4
ntcheu	56	1.144171	rural	224	no			yes	yes	no	yes	no	no	4
ntcheu	16	1.144171	rural	224	yes	no	no	yes	yes	no	yes	no	no	3
ntcheu	44	1.144171	rural	223	no			yes	yes	cemented	yes	no	no	4
ntcheu	40	1.144171	rural	223	no			yes	yes	no	yes	no	no	5
ntcheu	14	1.144171	rural	224	no			yes	yes	no	no	yes	no	6
ntcheu	57	1.144171	rural	224	no			yes	yes	no	no	yes	no	6
ntcheu	4	1.144171	rural	224	no			yes	yes	no	yes	no	no	4
ntcheu	1	1.144171	rural	222	no			yes	yes	no	yes	no	no	4
ntcheu	48	1.144171	rural	222	no			yes	yes	no	yes	no	no	4
ntcheu	29	1.144171	rural	222	no			yes	yes	no	yes	no	no	3
ntcheu	37	1.144171	rural	222	no			yes	yes	no	yes	no	no	3
ntcheu	40	1.144171	rural	222	no			yes	yes	no	yes	no	no	7
ntcheu	20	1.144171	rural	222	no			yes	yes	no	yes	no	no	2
nkhota kota	2	.78666002	rural	353	no			no	yes	no	no	no	no	8
nkhota kota	34	.78666002	rural	353	no			no	yes	no	no	no	no	8
nkhota kota	9	.78666002	rural	354	yes	yes	yes	no	yes	no	yes	no	no	3
nkhota kota	38	.78666002	rural	354	no			no	yes	no	yes	no	no	3
nkhota kota	53	.78666002	rural	353	yes	no	no	yes	yes	no	yes	no	no	3
nkhota kota	2	.78666002	rural	351	no			yes	no	no	no	yes	no	5
nkhota kota	7	.78666002	rural	351	yes	yes	yes	no	yes	no	yes	no	no	7
nkhota kota	48	.78666002	rural	351	no			no	yes	no	yes	no	no	7
nkhota kota	59	.78666002	rural	352	no			yes	yes	no	no	no	no	9
nkhota kota	13	.78666002	rural	352	yes	no	no	yes	yes	no	yes	no	no	9
nkhota kota	8	.78666002	rural	353	yes	no	no	no	yes	no	yes	no	no	5
nkhota kota	22	.78666002	rural	354	yes	yes	yes	no	yes	no	yes	no	no	2
nkhota kota	0	.78666002	rural	354	no			yes	yes	no	yes	no	no	7
nkhota kota	27	.78666002	rural	354	no			yes	yes	no	yes	no	no	7
nkhota kota	15	.78666002	rural	353	no			yes	yes	no	yes	no	no	10
nkhota kota	34	.78666002	rural	353	no			yes	yes	no	yes	no	no	10
nkhota kota	38	.78666002	rural	351	no			yes	yes	no	no	yes	no	5
nkhota kota	5	.78666002	rural	352	no			yes	yes	no	no	no	no	12
nkhota kota	32	.78666002	rural	352	no			yes	yes	no	no	no	no	12
nkhota kota	11	.78666002	rural	352	no			yes	yes	no	yes	no	no	12
nkhota kota	43	.78666002	rural	353	yes	no	no	yes	yes	cemented	no	yes	no	5
nkhota kota	25	.78666002	rural	353	yes	no	no	yes	yes	no	yes	no	no	7
nkhota kota	50	.78666002	rural	353	no			yes	yes	no	yes	no	no	7
nkhota kota	6	.78666002	rural	354	no			yes	yes	cemented	no	yes	no	3
mchinji	27	.86613101	rural	104	no			yes	no	no	yes	no	no	4
mchinji	29	.86613101	rural	103	no			yes	yes	no	yes	no	no	4
mchinji	53	.86613101	rural	103	no			yes	yes	no	yes	no	no	8
mchinji	9	.86613101	rural	100	yes	yes	no	yes	yes	no	no	no	no	5
mchinji	17	.86613101	rural	104	yes	yes	no	yes	yes	no	yes	no	no	6
mchinji	45	.86613101	rural	104	no			yes	yes	no	yes	no	no	6
mchinji	3	.86613101	rural	103	no			no	yes	no	yes	no	no	4
mchinji	38	.86613101	rural	103	no			no	yes	no	yes	no	no	4
mchinji	6	.86613101	rural	100	no			yes	yes	no	yes	no	no	5
mchinji	53	.86613101	rural	100	no			yes	yes	no	yes	no	no	5
mchinji	23	.86613101	rural	100	no			yes	yes	no	no	yes	no	4
mchinji	46	.86613101	rural	100	no			yes	yes	no	no	yes	no	4
mchinji	28	.86613101	rural	104	yes	yes	no	yes	yes	no	yes	no	no	9
mchinji	11	.86613101	rural	104	no			yes	yes	no	yes	no	no	3
mchinji	11	.86613101	rural	103	no			yes	yes	no	yes	no	no	2
mchinji	27	.86613101	rural	102	no			yes	yes	no	yes	no	no	4
mchinji	6	.86613101	rural	100	no			yes	yes	no	yes	no	no	4
mchinji	40	.86613101	rural	100	no			yes	yes	no	yes	no	no	4
mchinji	25	.86613101	rural	102	no			yes	yes	no	yes	no	no	3
mchinji	39	.86613101	rural	103	no			yes	yes	no	yes	no	no	7
ndanje	52	.606583	rural	131	no			yes	no	no	no	no	no	7
ndanje	5	.606583	rural	132	no			yes	yes	no	yes	no	no	6
ndanje	42	.606583	rural	132	no			yes	yes	no	yes	no	no	6
ndanje	20	.606583	rural	133	no			yes	yes	no	no	no	no	5
ndanje	55	.606583	rural	133	no			yes	yes	no	no	no	no	5
ndanje	36	.606583	rural	134	yes	no	no	yes	yes	no	no	no	no	8
ndanje	5	.606583	rural	132	no			yes	yes	no	yes	no	no	6
ndanje	58	.606583	rural	132	no			yes	yes	no	yes	no	no	6
ndanje	39	.606583	rural	131	no			yes	yes	cemented	no	no	no	8
ndanje	15	.606583	rural	133	no			yes	yes	no	yes	no	no	4
ndanje	13	.606583	rural	133	yes	no	no	yes	yes	no	no	no	no	8
ndanje	34	.606583	rural	131	no			yes	yes	no	yes	no	no	6
ndanje	15	.606583	rural	134	no			yes	no	no	yes	no	no	6
ndanje	49	.606583	rural	134	no			yes	no	no	yes	no	no	6
ndanje	17	.606583	rural	134	no			yes	yes	no	yes	no	no	4
ndanje	31	.606583	rural	134	no			yes	no	no	yes	no	no	5
ndanje	41	.606583	rural	134	no			yes	yes	no	no	no	no	6
ndanje	59	.606583	rural	134	yes	no	no	yes	yes	no	no	no	no	6
ndanje	4	.606583	rural	132	no			yes	yes	no	no	no	no	7
ndanje	49	.606583	rural	132	no			yes	yes	no	no	no	no	7
ndanje	42	.606583	rural	132	no			yes	yes	no	yes	no	no	5
nkhatabay	17	.15131199	urban	23	yes	yes	no	yes	no	cemented	yes	no	no	6
nkhatabay	59	.15131199	urban	23	no			yes	yes	cemented	no	yes	no	3
nkhatabay	44	.15131199	urban	23	no			yes	yes	cemented	no	yes	no	3
nkhatabay	31	.15131199	urban	23	no			yes	yes	cemented	yes	no	no	6
nkhatabay	44	.15131199	urban	22	no			yes	yes	cemented	no	no	yes	6
nkhatabay	3	.15131199	urban	22	no			yes	yes	cemented	yes	no	no	4
nkhatabay	58	.15131199	urban	22	no			yes	yes	cemented	yes	no	no	4
nkhatabay	37	.15131199	urban	20	no			yes	yes	cemented	no	yes	no	6
nkhatabay	29	.15131199	urban	22	no			yes	yes	cemented	no	yes	no	4
nkhatabay	9	.15131199	urban	20	no			yes	yes	cemented	no	yes	no	5
nkhatabay	26	.15131199	urban	23	no			yes	yes	cemented	no	yes	no	3
nkhatabay	24	.15131199	urban	22	no			yes	yes	cemented	yes	no	no	6
nkhatabay	3	.15131199	urban	22	no			yes	yes	cemented	no	yes	no	5
nkhatabay	47	.15131199	urban	22	no			yes	yes	cemented	no	yes	no	5
thyolo	28	.240179	urban	182	no			yes	no	no	yes	no	no	3
thyolo	6	.240179	urban	182	yes	no	no	yes	no	no	yes	no	no	3
thyolo	52	.240179	urban	183	no			yes	yes	no	yes	no	no	5
thyolo	0	.240179	urban	184	no			yes	yes	no	yes	no	no	5
thyolo	25	.240179	urban	184	yes	no	no	yes	yes	no	yes	no	no	5
thyolo	49	.240179	urban	182	no			yes	yes	no	no	no	no	9
thyolo	56	.240179	urban	184	no			yes	yes	cemented	no	yes	no	3
thyolo	37	.240179	urban	182	no			yes	no	no	yes	no	no	3
thyolo	22	.240179	urban	181	yes	yes	no	yes	yes	no	no	yes	no	6
thyolo	54	.240179	urban	183	no			yes	yes	cemented	no	no	yes	4
thyolo	44	.240179	urban	181	no			yes	yes	no	yes	no	no	4
balaka	10	.77648199	rural	344	yes	yes	yes	yes	yes	no	yes	no	no	9
balaka	59	.77648199	rural	344	no			yes	yes	no	yes	no	no	9
balaka	21	.77648199	rural	344	no			no	no	no	yes	no	no	7
balaka	57	.77648199	rural	343	no			yes	yes	no	no	no	no	5
balaka	36	.77648199	rural	341	no			yes	yes	cemented	no	yes	no	1
balaka	16	.77648199	rural	343	no			yes	yes	cemented	no	no	yes	7
balaka	32	.77648199	rural	344	no			yes	yes	cemented	no	yes	no	10
balaka	26	.77648199	rural	342	no			yes	yes	cemented	no	yes	no	8
balaka	57	.77648199	rural	344	yes	yes	yes	yes	yes	cemented	no	yes	no	5
balaka	51	.77648199	rural	342	no			yes	yes	cemented	no	yes	no	4
balaka	44	.77648199	rural	341	no			yes	yes	cemented	no	yes	no	8
balaka	38	.77648199	rural	341	no			yes	yes	cemented	no	yes	no	3
balaka	41	.77648199	rural	344	no			yes	yes	no	yes	no	no	5
balaka	2	.77648199	rural	341	no			yes	yes	cemented	no	yes	no	7
balaka	47	.77648199	rural	342	no			yes	yes	cemented	no	no	no	8
balaka	34	.77648199	rural	343	no			yes	yes	no	no	no	yes	5
balaka	7	.77648199	rural	341	yes	no	no	yes	yes	no	yes	no	no	5
balaka	39	.77648199	rural	341	no			yes	yes	no	yes	no	no	5
balaka	2	.77648199	rural	344	no			yes	yes	cemented	no	yes	no	4
balaka	49	.77648199	rural	344	no			yes	yes	cemented	no	yes	no	4
balaka	8	.77648199	rural	343	no			yes	yes	no	yes	no	no	5
balaka	38	.77648199	rural	343	no			yes	yes	no	no	yes	no	7
neno	12	.28384799	rural	280	yes	yes	no	yes	yes	no	yes	no	no	5
neno	47	.28384799	rural	280	no			yes	yes	no	yes	no	no	5
neno	20	.28384799	rural	282	yes	no	no	yes	yes	no	yes	no	no	4
neno	25	.28384799	rural	282	no			yes	yes	no	yes	no	no	8
neno	31	.28384799	rural	283	no			yes	no	no	yes	no	no	5
neno	28	.28384799	rural	284	yes	yes	no	yes	yes	no	yes	no	no	5
neno	19	.28384799	rural	283	yes	no	no	yes	yes	no	yes	no	no	3
neno	34	.28384799	rural	280	no			yes	yes	no	yes	no	no	7
neno	20	.28384799	rural	283	no			yes	yes	no	yes	no	no	5
neno	1	.28384799	rural	283	no			yes	yes	no	yes	no	no	11
neno	35	.28384799	rural	283	no			yes	yes	no	yes	no	no	11
neno	4	.28384799	rural	280	no			yes	yes	no	no	no	no	7
neno	33	.28384799	rural	284	no			yes	yes	no	yes	no	no	4
neno	54	.28384799	rural	284	no			yes	yes	no	yes	no	no	4
neno	8	.28384799	rural	283	no			yes	yes	no	yes	no	no	6
neno	43	.28384799	rural	283	no			yes	yes	no	yes	no	no	6
neno	58	.28384799	rural	283	no			yes	yes	no	yes	no	no	3
neno	14	.28384799	rural	280	no			yes	yes	no	yes	no	no	4
neno	32	.28384799	rural	280	no			yes	yes	no	yes	no	no	4
neno	44	.28384799	rural	284	no			yes	yes	no	yes	no	no	4
neno	26	.28384799	rural	284	no			yes	yes	no	yes	no	no	5
neno	28	.28384799	rural	283	yes	no	no	yes	no	no	no	no	no	6
neno	11	.28384799	rural	284	yes	yes	no	yes	no	no	yes	no	no	4
dedza	52	1.094295	rural	363	no			no	yes	no	yes	no	no	4
dedza	18	1.094295	rural	363	no			no	yes	no	yes	no	no	3
dedza	11	1.094295	rural	361	no			yes	yes	no	yes	no	no	3
dedza	37	1.094295	rural	364	no			no	yes	no	yes	no	no	3
dedza	44	1.094295	rural	363	no			no	no	no	yes	no	no	5
dedza	39	1.094295	rural	364	no			no	yes	no	yes	no	no	6
dedza	26	1.094295	rural	362	no			no	yes	no	yes	no	no	3
dedza	15	1.094295	rural	363	no			no	yes	no	yes	no	no	3
dedza	1	1.094295	rural	364	no			no	yes	no	no	no	no	5
dedza	50	1.094295	rural	364	no			no	yes	no	no	no	no	5
dedza	14	1.094295	rural	363	no			yes	yes	no	yes	no	no	5
dedza	16	1.094295	rural	362	no			yes	yes	no	yes	no	no	2
dedza	39	1.094295	rural	362	no			no	yes	no	yes	no	no	3
zomba rural	10	1.504607	rural	144	no			yes	yes	no	yes	no	no	6
zomba rural	45	1.504607	rural	144	no			yes	yes	no	yes	no	no	6
zomba rural	1	1.504607	rural	143	no			yes	yes	no	yes	no	no	4
zomba rural	46	1.504607	rural	143	no			yes	yes	no	yes	no	no	4
zomba rural	1	1.504607	rural	144	no			yes	yes	cemented	yes	no	no	5
zomba rural	5	1.504607	rural	144	no			yes	yes	cemented	no	yes	no	3
zomba rural	55	1.504607	rural	143	no			yes	yes	no	no	no	no	2
zomba rural	55	1.504607	rural	144	no			yes	yes	cemented	yes	no	no	6
zomba rural	26	1.504607	rural	144	no			yes	no	no	yes	no	no	4
zomba rural	29	1.504607	rural	144	no			yes	yes	cemented	yes	no	no	5
zomba rural	40	1.504607	rural	143	no			yes	yes	cemented	yes	no	no	5
zomba rural	46	1.504607	rural	144	no			yes	yes	cemented	yes	no	no	4
zomba rural	43	1.504607	rural	143	no			yes	no	no	no	yes	no	3
zomba rural	15	1.504607	rural	143	no			yes	yes	no	yes	no	no	3
zomba rural	34	1.504607	rural	143	no			yes	yes	no	yes	no	no	4
zomba rural	54	1.504607	rural	143	no			yes	yes	cemented	yes	no	no	5
zomba rural	40	1.504607	rural	144	no			yes	no	no	yes	no	no	2
zomba rural	22	1.504607	rural	144	no			yes	yes	no	yes	no	no	6
zomba rural	38	1.504607	rural	144	no			yes	yes	no	yes	no	no	6
zomba rural	22	1.504607	rural	144	no			yes	no	no	yes	no	no	3
zomba rural	51	1.504607	rural	144	no			yes	no	no	yes	no	no	3
zomba rural	4	1.504607	rural	143	no			yes	yes	no	yes	no	no	3
zomba rural	26	1.504607	rural	143	no			yes	yes	cemented	yes	no	no	6
zomba rural	12	1.504607	rural	144	no			yes	yes	no	yes	no	no	5
zomba rural	31	1.504607	rural	144	no			yes	yes	no	yes	no	no	5
chradzulu	11	.66093302	rural	164	yes	yes	yes	yes	yes	cemented	no	no	yes	6
chradzulu	21	.66093302	rural	164	no			yes	yes	no	yes	no	no	3
chradzulu	37	.66093302	rural	162	no			yes	yes	cemented	no	yes	no	7
chradzulu	21	.66093302	rural	164	yes	no	no	yes	yes	no	yes	no	no	5
chradzulu	49	.66093302	rural	163	no			yes	yes	cemented	yes	no	no	4
chradzulu	8	.66093302	rural	162	no			yes	yes	cemented	no	no	yes	5
chradzulu	42	.66093302	rural	163	no			yes	yes	cemented	no	no	yes	7
chradzulu	30	.66093302	rural	164	no			yes	yes	cemented	no	yes	no	6
chradzulu	36	.66093302	rural	164	no			yes	yes	cemented	no	yes	no	2
chradzulu	32	.66093302	rural	162	no			yes	yes	cemented	no	no	yes	4
chradzulu	3	.66093302	rural	162	no			yes	yes	cemented	no	no	yes	3
chradzulu	13	.66093302	rural	163	no			yes	yes	no	no	yes	no	5
chradzulu	3	.66093302	rural	162	no			yes	yes	no	yes	no	no	3
chradzulu	40	.66093302	rural	164	no			yes	yes	no	yes	no	no	5
ntchisi	10	.736525	rural	304	no			yes	yes	no	yes	no	no	9
ntchisi	44	.736525	rural	304	no			yes	yes	no	yes	no	no	9
ntchisi	58	.736525	rural	302	no			no	no	no	yes	no	no	10
ntchisi	17	.736525	rural	303	no			yes	yes	no	yes	no	no	7
ntchisi	5	.736525	rural	303	no			yes	yes	no	yes	no	no	3
ntchisi	14	.736525	rural	303	yes	yes	yes	yes	yes	no	yes	no	no	5
ntchisi	7	.736525	rural	301	no			yes	yes	no	yes	no	no	5
ntchisi	49	.736525	rural	301	yes	no	no	yes	yes	no	yes	no	no	5
ntchisi	59	.736525	rural	301	no			yes	yes	no	yes	no	no	5
ntchisi	6	.736525	rural	302	no			no	yes	no	yes	no	no	9
ntchisi	34	.736525	rural	302	no			no	yes	no	yes	no	no	9
ntchisi	6	.736525	rural	304	no			yes	yes	cemented	yes	no	no	7
ntchisi	52	.736525	rural	304	no			yes	yes	cemented	yes	no	no	7
ntchisi	12	.736525	rural	301	yes	no	no	yes	yes	no	yes	no	no	7
ntchisi	24	.736525	rural	301	no			no	yes	no	yes	no	no	5
ntchisi	37	.736525	rural	304	no			yes	yes	no	yes	no	no	6
ntchisi	10	.736525	rural	304	no			yes	yes	no	yes	no	no	4
ntchisi	22	.736525	rural	304	no			yes	no	no	yes	no	no	5
ntchisi	53	.736525	rural	304	no			yes	no	no	yes	no	no	5
ntchisi	59	.736525	rural	301	no			yes	yes	no	no	no	no	5
ntchisi	39	.736525	rural	301	yes	no	no	yes	yes	no	no	no	no	5
ntchisi	0	.736525	rural	302	no			yes	yes	no	yes	no	no	5
ntchisi	44	.736525	rural	302	no			yes	yes	no	yes	no	no	5
ntchisi	5	.736525	rural	302	yes	no	no	yes	yes	no	yes	no	no	5
ntchisi	35	.736525	rural	302	no			yes	yes	no	yes	no	no	5
dedza	30	.864389	rural	150	yes	no	no	yes	no	no	yes	no	no	2
dedza	5	.864389	rural	150	no			yes	yes	no	no	yes	no	3
dedza	5	.864389	rural	152	no			yes	yes	no	yes	no	no	5
dedza	19	.864389	rural	152	no			yes	yes	no	no	no	no	7
dedza	19	.864389	rural	154	no			yes	yes	no	yes	no	no	6
dedza	17	.864389	rural	154	no			yes	yes	cemented	yes	no	no	6
dedza	12	.864389	rural	154	no			yes	yes	no	yes	no	no	6
dedza	49	.864389	rural	154	no			yes	yes	no	yes	no	no	6
dedza	49	.864389	rural	153	no			yes	yes	no	yes	no	no	3
dedza	8	.864389	rural	154	no			yes	yes	no	no	no	no	8
dedza	31	.864389	rural	153	no			yes	yes	no	yes	no	no	3
dedza	13	.864389	rural	152	no			yes	yes	no	yes	no	no	6
dedza	4	.864389	rural	150	yes	no	no	yes	yes	no	yes	no	no	4
zomba rural	11	1.49356	rural	202	yes	no	no	no	yes	no	no	no	no	5
zomba rural	42	1.49356	rural	202	no			no	yes	no	no	no	no	5
zomba rural	31	1.49356	rural	203	no			no	yes	no	yes	no	no	4
zomba rural	19	1.49356	rural	204	yes	yes	no	no	yes	no	yes	no	no	3
zomba rural	50	1.49356	rural	204	no			no	yes	no	yes	no	no	3
zomba rural	18	1.49356	rural	204	no			no	yes	no	yes	no	no	5
zomba rural	42	1.49356	rural	202	no			yes	yes	no	yes	no	no	5
zomba rural	1	1.49356	rural	202	no			no	yes	no	yes	no	no	4
zomba rural	36	1.49356	rural	202	no			no	yes	no	yes	no	no	4
zomba rural	30	1.49356	rural	203	no			yes	no	no	yes	no	no	5
zomba rural	30	1.49356	rural	203	no			yes	no	no	yes	no	no	5
zomba rural	54	1.49356	rural	203	no			yes	no	no	yes	no	no	5
zomba rural	28	1.49356	rural	202	no			no	yes	no	no	yes	no	5
zomba rural	48	1.49356	rural	202	no			no	yes	no	no	yes	no	5
zomba rural	6	1.49356	rural	203	no			yes	yes	no	yes	no	no	4
zomba rural	31	1.49356	rural	203	no			yes	yes	no	yes	no	no	4
zomba rural	54	1.49356	rural	203	no			yes	yes	no	yes	no	no	4
zomba rural	2	1.49356	rural	202	no			yes	yes	no	yes	no	no	6
zomba rural	14	1.49356	rural	204	yes	no	no	yes	yes	cemented	yes	no	no	5
zomba rural	49	1.49356	rural	204	yes	yes	yes	yes	yes	cemented	yes	no	no	5
zomba rural	3	1.49356	rural	203	no			no	yes	no	yes	no	no	4
zomba rural	3	1.49356	rural	203	no			no	yes	no	yes	no	no	4
zomba rural	4	1.49356	rural	201	no			no	yes	no	yes	no	no	3
zomba rural	50	1.49356	rural	202	no			yes	yes	no	yes	no	no	9
zomba rural	45	1.49356	rural	201	yes	no	no	yes	yes	no	yes	no	no	8
zomba rural	44	1.49356	rural	204	no			yes	yes	no	yes	no	no	3
zomba rural	0	1.49356	rural	204	no			no	yes	no	yes	no	no	4
zomba rural	38	1.49356	rural	204	no			no	yes	no	yes	no	no	4
chitipa	41	.42306799	rural	12	no			yes	yes	cemented	yes	no	no	4
chitipa	54	.42306799	rural	12	no			yes	yes	no	yes	no	no	6
chitipa	11	.42306799	rural	14	no			yes	no	no	yes	no	no	5
chitipa	34	.42306799	rural	12	no			yes	yes	cemented	no	yes	no	6
chitipa	43	.42306799	rural	13	yes	no	no	yes	yes	no	yes	no	no	3
chitipa	13	.42306799	rural	13	yes	yes	yes	yes	yes	no	yes	no	no	9
chitipa	10	.42306799	rural	13	yes	yes	yes	yes	yes	no	yes	no	no	9
chitipa	32	.42306799	rural	14	no			yes	yes	no	yes	no	no	4
chitipa	6	.42306799	rural	12	no			yes	yes	no	yes	no	no	5
chitipa	42	.42306799	rural	11	no			yes	yes	no	yes	no	no	6
chitipa	8	.42306799	rural	12	no			yes	yes	cemented	no	yes	no	6
chitipa	8	.42306799	rural	14	no			yes	yes	no	yes	no	no	3
chitipa	1	.42306799	rural	14	no			yes	yes	no	yes	no	no	3
chitipa	10	.42306799	rural	12	yes	no	no	yes	yes	no	yes	no	no	3
chitipa	45	.42306799	rural	13	no			yes	yes	no	no	no	no	7
chitipa	12	.42306799	rural	11	no			yes	yes	no	yes	no	no	4
chitipa	52	.42306799	rural	13	no			yes	yes	no	no	yes	no	6
chitipa	49	.42306799	rural	11	no			yes	yes	no	no	yes	no	5
chitipa	45	.42306799	rural	14	no			yes	yes	cemented	yes	no	no	4
mangochi	15	1.712379	rural	170	yes	no	no	yes	yes	no	yes	no	no	3
mangochi	1	1.712379	rural	173	no			yes	yes	no	yes	no	no	3
mangochi	47	1.712379	rural	172	no			yes	yes	no	no	no	no	6
mangochi	22	1.712379	rural	174	no			yes	yes	no	yes	no	no	4
mangochi	38	1.712379	rural	174	no			yes	yes	no	yes	no	no	4
mangochi	38	1.712379	rural	174	no			yes	yes	no	yes	no	no	4
mangochi	18	1.712379	rural	174	no			yes	yes	no	yes	no	no	3
mangochi	23	1.712379	rural	170	yes	no	no	yes	yes	no	yes	no	no	8
mangochi	6	1.712379	rural	173	yes	no	no	yes	yes	no	yes	no	no	6
mangochi	52	1.712379	rural	173	yes	no	no	yes	yes	no	yes	no	no	6
mangochi	26	1.712379	rural	170	no			yes	yes	no	yes	no	no	5
mangochi	33	1.712379	rural	173	no			yes	yes	no	no	no	no	9
mangochi	41	1.712379	rural	173	no			yes	yes	cemented	no	no	yes	3
mangochi	19	1.712379	rural	170	no			yes	yes	no	yes	no	no	6
mangochi	10	1.712379	rural	174	no			yes	yes	no	yes	no	no	7
mangochi	3	1.712379	rural	172	no			yes	yes	no	yes	no	no	8
mangochi	33	1.712379	rural	172	no			yes	yes	no	yes	no	no	8
mangochi	16	1.712379	rural	173	no			yes	yes	no	yes	no	no	6
mangochi	37	1.712379	rural	170	yes	no	no	yes	yes	no	yes	no	no	3
ntcheu	9	1.090511	rural	224	yes	no	no	yes	yes	cemented	no	no	no	3
ntcheu	33	1.090511	rural	224	no			yes	yes	cemented	no	no	no	3
ntcheu	28	1.090511	rural	224	no			yes	yes	no	no	yes	no	5
ntcheu	10	1.090511	rural	222	yes	no	no	yes	yes	no	no	yes	no	3
ntcheu	8	1.090511	rural	222	no			yes	yes	no	yes	no	no	3
ntcheu	8	1.090511	rural	222	no			yes	yes	no	yes	no	no	5
ntcheu	37	1.090511	rural	224	no			yes	yes	no	yes	no	no	4
ntcheu	6	1.090511	rural	224	yes	no	no	yes	yes	no	yes	no	no	5
ntcheu	38	1.090511	rural	224	no			yes	yes	no	yes	no	no	5
ntcheu	32	1.090511	rural	223	no			yes	yes	no	yes	no	no	3
ntcheu	12	1.090511	rural	223	yes	no	no	yes	yes	no	yes	no	no	6
ntcheu	14	1.090511	rural	224	yes	no	yes	yes	yes	no	yes	no	no	5
ntcheu	47	1.090511	rural	224	no			yes	yes	no	yes	no	no	5
ntcheu	2	1.090511	rural	222	no			yes	yes	no	yes	no	no	5
ntcheu	54	1.090511	rural	222	no			yes	yes	no	yes	no	no	5
ntcheu	18	1.090511	rural	222	no			yes	yes	no	no	no	no	3
ntcheu	23	1.090511	rural	224	no			yes	yes	no	yes	no	no	6
ntcheu	1	1.090511	rural	224	no			yes	yes	no	yes	no	no	6
ntcheu	1	1.090511	rural	224	no			yes	yes	no	yes	no	no	7
ntcheu	35	1.090511	rural	224	no			yes	yes	no	yes	no	no	7
ntcheu	58	1.090511	rural	223	no			yes	yes	no	yes	no	no	7
ntcheu	6	1.090511	rural	223	yes	no	yes	yes	yes	no	yes	no	no	5
ntcheu	5	1.090511	rural	222	no			yes	yes	no	no	no	no	5
ntcheu	5	1.090511	rural	222	no			yes	yes	no	no	no	no	5
ntcheu	36	1.090511	rural	222	no			yes	yes	no	no	no	no	5
ntcheu	13	1.090511	rural	223	yes	no	no	yes	yes	no	yes	no	no	4
ntcheu	41	1.090511	rural	223	no			yes	yes	no	yes	no	no	4
nkhota kota	17	.46067801	rural	353	yes	no	no	yes	yes	no	no	yes	no	2
nkhota kota	30	.46067801	rural	351	no			yes	yes	no	yes	no	no	7
nkhota kota	25	.46067801	rural	351	no			yes	yes	no	yes	no	no	6
nkhota kota	49	.46067801	rural	351	no			yes	yes	no	yes	no	no	6
nkhota kota	13	.46067801	rural	354	no			yes	yes	no	no	yes	no	8
nkhota kota	42	.46067801	rural	354	no			yes	yes	no	no	yes	no	8
nkhota kota	11	.46067801	rural	354	no			yes	yes	cemented	yes	no	no	5
nkhota kota	43	.46067801	rural	354	no			yes	yes	cemented	yes	no	no	5
nkhota kota	29	.46067801	rural	352	yes	no	no	yes	yes	no	yes	no	no	3
nkhota kota	34	.46067801	rural	353	no			yes	yes	cemented	no	yes	no	6
nkhota kota	25	.46067801	rural	352	no			yes	yes	cemented	no	yes	no	10
nkhota kota	20	.46067801	rural	351	no			yes	yes	cemented	yes	no	no	3
nkhota kota	36	.46067801	rural	353	no			yes	yes	no	yes	no	no	5
nkhota kota	14	.46067801	rural	354	no			yes	yes	no	yes	no	no	5
nkhota kota	14	.46067801	rural	354	no			yes	yes	no	yes	no	no	5
nkhota kota	49	.46067801	rural	354	no			yes	yes	no	yes	no	no	5
nkhota kota	26	.46067801	rural	352	no			yes	yes	no	no	no	no	9
nkhota kota	11	.46067801	rural	353	no			yes	yes	no	no	no	no	6
nkhota kota	32	.46067801	rural	353	no			yes	yes	no	no	no	no	6
nkhota kota	57	.46067801	rural	353	yes	no	no	yes	yes	no	no	no	no	6
nkhota kota	53	.46067801	rural	351	no			yes	yes	cemented	yes	no	no	9
nkhota kota	3	.46067801	rural	351	no			yes	yes	cemented	yes	no	no	9
nkhota kota	41	.46067801	rural	351	no			yes	yes	cemented	yes	no	no	9
nkhota kota	17	.46067801	rural	351	no			yes	yes	no	no	no	no	6
nkhota kota	23	.46067801	rural	354	yes	yes	yes	yes	yes	cemented	yes	no	no	4
nkhota kota	48	.46067801	rural	354	no			yes	yes	cemented	yes	no	no	4
nkhota kota	3	.46067801	rural	353	no			yes	yes	no	no	no	no	4
nkhota kota	24	.46067801	rural	353	no			yes	yes	no	no	no	no	4
nkhota kota	29	.46067801	rural	351	no			yes	yes	no	no	yes	no	4
machinga	35	.998586	rural	114	no			yes	yes	no	yes	no	no	7
machinga	26	.998586	rural	114	no			yes	yes	no	yes	no	no	5
machinga	25	.998586	rural	114	no			no	yes	no	yes	no	no	6
machinga	49	.998586	rural	114	no			no	yes	no	yes	no	no	6
machinga	16	.998586	rural	114	yes	no	no	yes	no	no	no	no	no	4
machinga	21	.998586	rural	113	yes	no	no	yes	yes	no	no	no	no	6
machinga	12	.998586	rural	113	yes	no	no	no	no	no	yes	no	no	6
machinga	46	.998586	rural	113	no			no	no	no	yes	no	no	6
machinga	13	.998586	rural	113	no			yes	yes	no	yes	no	no	7
machinga	16	.998586	rural	111	no			yes	yes	no	yes	no	no	4
machinga	54	.998586	rural	111	no			yes	yes	no	yes	no	no	4
machinga	45	.998586	rural	114	no			no	yes	no	no	no	no	6
machinga	5	.998586	rural	111	no			yes	no	no	yes	no	no	5
machinga	32	.998586	rural	112	no			yes	yes	no	no	no	no	5
machinga	57	.998586	rural	112	no			yes	yes	no	no	no	no	5
machinga	28	.998586	rural	113	yes	no	no	yes	yes	no	yes	no	no	8
machinga	10	.998586	rural	111	yes	no	no	yes	yes	no	yes	no	no	3
machinga	18	.998586	rural	112	no			yes	yes	no	no	no	no	6
machinga	24	.998586	rural	114	no			yes	yes	no	no	no	no	6
machinga	21	.998586	rural	113	yes	no	no	yes	yes	no	no	yes	no	5
machinga	37	.998586	rural	113	no			yes	yes	no	no	yes	no	5
machinga	51	.998586	rural	113	no			yes	yes	no	no	yes	no	5
machinga	10	.998586	rural	112	yes	no	no	yes	yes	no	yes	no	no	7
machinga	51	.998586	rural	112	no			yes	yes	no	yes	no	no	7
machinga	29	.998586	rural	111	yes	no	no	yes	yes	no	yes	no	no	6
machinga	12	.998586	rural	112	no			no	no	no	no	no	no	8
machinga	33	.998586	rural	112	no			no	no	no	no	no	no	8
machinga	3	.998586	rural	113	no			yes	yes	no	yes	no	no	11
machinga	1	.998586	rural	112	no			yes	yes	no	no	no	no	3
machinga	0	.998586	rural	112	no			yes	yes	no	no	no	no	8
machinga	47	.998586	rural	112	no			yes	yes	no	no	no	no	8
machinga	19	.998586	rural	111	yes	no	no	yes	yes	no	yes	no	no	5
machinga	44	.998586	rural	111	yes	no	no	yes	yes	no	yes	no	no	5
mwanza	52	.242404	rural	123	no			yes	yes	cemented	yes	no	no	4
mwanza	17	.242404	rural	122	no			yes	yes	cemented	yes	no	no	3
mwanza	47	.242404	rural	124	no			yes	yes	no	yes	no	no	5
mwanza	56	.242404	rural	124	no			yes	no	no	yes	no	no	4
mwanza	36	.242404	rural	121	no			yes	yes	no	yes	no	no	7
mwanza	31	.242404	rural	121	yes	yes	no	yes	no	no	no	no	no	3
mwanza	37	.242404	rural	121	no			yes	yes	no	yes	no	no	3
mwanza	27	.242404	rural	121	yes	yes	no	yes	yes	no	no	yes	no	6
mwanza	12	.242404	rural	123	no			yes	yes	no	yes	no	no	2
mwanza	21	.242404	rural	124	no			yes	yes	no	no	yes	no	6
mwanza	22	.242404	rural	122	no			yes	yes	cemented	no	no	yes	5
mwanza	58	.242404	rural	122	no			yes	yes	no	no	yes	no	4
mwanza	56	.242404	rural	123	no			yes	yes	cemented	no	yes	no	7
mwanza	2	.242404	rural	123	no			yes	yes	no	yes	no	no	3
mwanza	46	.242404	rural	123	no			yes	yes	no	yes	no	no	3
mwanza	9	.242404	rural	121	yes	yes	no	yes	yes	no	yes	no	no	8
mwanza	35	.242404	rural	124	no			yes	yes	no	yes	no	no	8
mwanza	1	.242404	rural	122	no			yes	yes	no	yes	no	no	3
mwanza	11	.242404	rural	121	yes	no	yes	yes	yes	no	yes	no	no	4
blantyre city	28	2.4482419	urban	242	yes	no	no	yes	yes	cemented	no	yes	no	8
blantyre city	44	2.4482419	urban	244	yes	no	no	yes	yes	cemented	yes	no	no	5
blantyre city	10	2.4482419	urban	241	yes	yes	no	yes	yes	no	yes	no	no	5
blantyre city	10	2.4482419	urban	241	no			yes	yes	cemented	no	yes	no	5
blantyre city	30	2.4482419	urban	244	no			yes	yes	cemented	no	yes	no	5
blantyre city	3	2.4482419	urban	243	no			yes	yes	cemented	no	yes	no	6
blantyre city	39	2.4482419	urban	244	no			yes	yes	cemented	yes	no	no	5
blantyre city	39	2.4482419	urban	244	no			yes	yes	cemented	yes	no	no	5
blantyre city	39	2.4482419	urban	244	no			yes	yes	cemented	yes	no	no	5
blantyre city	29	2.4482419	urban	244	no			yes	yes	cemented	no	yes	no	5
blantyre city	28	2.4482419	urban	243	no			yes	yes	cemented	no	yes	no	6
blantyre city	6	2.4482419	urban	244	no			yes	yes	cemented	no	yes	no	5
blantyre city	51	2.4482419	urban	241	no			yes	yes	cemented	no	yes	no	4
blantyre city	3	2.4482419	urban	243	no			yes	yes	cemented	no	no	yes	3
blantyre city	0	2.4482419	urban	242	no			yes	yes	cemented	yes	no	no	5
mwanza	16	.179382	rural	324	yes	no	no	yes	yes	no	yes	no	no	5
mwanza	10	.179382	rural	324	yes	yes	yes	yes	yes	no	yes	no	no	8
mwanza	50	.179382	rural	324	yes	yes	yes	yes	yes	no	yes	no	no	8
mwanza	9	.179382	rural	322	no			yes	yes	no	yes	no	no	5
mwanza	59	.179382	rural	322	no			yes	yes	no	yes	no	no	5
mwanza	29	.179382	rural	321	yes	no	no	yes	yes	no	no	yes	no	6
mwanza	13	.179382	rural	321	yes	no	no	yes	yes	no	yes	no	no	9
mwanza	6	.179382	rural	321	yes	no	no	yes	yes	no	yes	no	no	9
mwanza	14	.179382	rural	323	yes	no	yes	no	yes	no	yes	no	no	6
mwanza	38	.179382	rural	321	no			yes	yes	no	no	no	no	4
mwanza	47	.179382	rural	323	no			yes	yes	no	yes	no	no	6
mwanza	23	.179382	rural	323	no			yes	yes	no	yes	no	no	2
mwanza	56	.179382	rural	322	no			yes	yes	no	yes	no	no	6
mwanza	28	.179382	rural	322	no			yes	yes	no	no	no	no	7
mwanza	38	.179382	rural	323	no			yes	yes	no	yes	no	no	6
mwanza	41	.179382	rural	324	no			yes	yes	no	yes	no	no	8
mwanza	2	.179382	rural	322	no			yes	yes	no	no	yes	no	3
mangochi	7	.44485599	urban	343	no			yes	yes	no	yes	no	no	3
mangochi	32	.44485599	urban	343	no			yes	yes	no	yes	no	no	5
mangochi	36	.44485599	urban	342	no			yes	yes	cemented	no	yes	no	5
mangochi	36	.44485599	urban	342	no			yes	no	no	yes	no	no	2
mangochi	47	.44485599	urban	341	yes	no	no	yes	yes	no	yes	no	no	3
mangochi	46	.44485599	urban	341	no			yes	yes	cemented	yes	no	no	4
mangochi	17	.44485599	urban	341	yes	no	no	yes	yes	no	yes	no	no	4
mangochi	46	.44485599	urban	343	no			yes	yes	no	no	no	no	7
mangochi	55	.44485599	urban	342	no			yes	yes	no	no	yes	no	3
mangochi	23	.44485599	urban	341	no			yes	yes	cemented	yes	no	no	3
mangochi	11	.44485599	urban	342	yes	no	no	yes	yes	no	yes	no	no	5
mangochi	35	.44485599	urban	342	no			yes	yes	no	yes	no	no	5
mangochi	56	.44485599	urban	343	no			yes	yes	no	no	no	no	5
mangochi	57	.44485599	urban	343	no			yes	yes	no	yes	no	no	4
mangochi	19	.44485599	urban	341	no			yes	yes	no	yes	no	no	2
chitipa	40	.41573501	rural	13	no			yes	yes	no	no	yes	no	5
chitipa	27	.41573501	rural	11	no			yes	yes	no	yes	no	no	4
chitipa	9	.41573501	rural	11	yes	no	no	yes	yes	no	yes	no	no	3
chitipa	6	.41573501	rural	12	no			yes	yes	no	no	no	no	6
chitipa	52	.41573501	rural	14	no			yes	yes	no	yes	no	no	4
chitipa	19	.41573501	rural	11	no			yes	yes	no	yes	no	no	6
chitipa	56	.41573501	rural	11	no			yes	yes	no	yes	no	no	6
chitipa	47	.41573501	rural	13	no			yes	yes	no	yes	no	no	4
chitipa	45	.41573501	rural	12	no			yes	yes	no	no	no	no	9
chitipa	1	.41573501	rural	12	no			no	no	no	yes	no	no	9
chitipa	59	.41573501	rural	12	no			yes	yes	no	yes	no	no	7
chitipa	55	.41573501	rural	12	no			yes	yes	no	yes	no	no	7
chitipa	19	.41573501	rural	11	no			yes	yes	cemented	yes	no	no	6
chitipa	4	.41573501	rural	12	no			yes	yes	no	no	yes	no	5
chitipa	3	.41573501	rural	14	no			yes	yes	no	no	no	no	9
chitipa	46	.41573501	rural	14	no			yes	yes	no	no	no	no	9
chitipa	9	.41573501	rural	14	no			yes	yes	cemented	no	yes	no	5
chitipa	34	.41573501	rural	14	no			yes	yes	cemented	no	yes	no	5
chitipa	37	.41573501	rural	11	no			yes	yes	no	no	no	no	7
chitipa	26	.41573501	rural	14	no			yes	yes	no	yes	no	no	3
chitipa	51	.41573501	rural	14	no			yes	yes	no	no	no	no	8
rumphi	4	.140597	urban	64	no			yes	yes	no	no	yes	no	8
rumphi	35	.140597	urban	64	no			yes	yes	no	no	yes	no	8
rumphi	42	.140597	urban	60	no			yes	yes	cemented	no	yes	no	10
rumphi	48	.140597	urban	62	no			yes	yes	cemented	no	yes	no	4
rumphi	31	.140597	urban	62	no			yes	yes	cemented	no	no	yes	7
rumphi	15	.140597	urban	63	no			yes	yes	cemented	no	yes	no	8
rumphi	19	.140597	urban	64	yes	no	no	yes	yes	cemented	no	yes	no	5
rumphi	51	.140597	urban	64	no			yes	yes	cemented	no	yes	no	5
rumphi	28	.140597	urban	63	yes	no	no	yes	yes	cemented	no	yes	no	10
mzimba	22	2.3788891	rural	52	no			yes	yes	no	yes	no	no	3
mzimba	5	2.3788891	rural	52	yes	no	no	yes	yes	no	yes	no	no	2
mzimba	27	2.3788891	rural	53	no			no	yes	no	yes	no	no	6
mzimba	50	2.3788891	rural	52	yes	no	no	yes	yes	no	yes	no	no	5
mzimba	32	2.3788891	rural	52	no			yes	no	no	yes	no	no	2
mzimba	35	2.3788891	rural	52	no			yes	no	no	yes	no	no	5
mzimba	53	2.3788891	rural	54	no			yes	yes	cemented	no	no	no	6
mzimba	4	2.3788891	rural	54	yes	no	no	yes	yes	no	yes	no	no	7
mzimba	58	2.3788891	rural	54	yes	no	no	yes	yes	no	yes	no	no	7
mzimba	44	2.3788891	rural	54	yes	no	no	yes	no	no	yes	no	no	5
mzimba	7	2.3788891	rural	50	no			yes	no	no	yes	no	no	3
mzimba	47	2.3788891	rural	52	no			yes	no	no	yes	no	no	3
mzimba	12	2.3788891	rural	52	no			yes	yes	no	yes	no	no	14
mzimba	38	2.3788891	rural	52	yes	no	no	yes	yes	no	yes	no	no	14
mzimba	37	2.3788891	rural	53	no			yes	yes	no	yes	no	no	7
mzimba	8	2.3788891	rural	54	no			yes	yes	no	yes	no	no	6
mzimba	19	2.3788891	rural	54	no			yes	yes	no	yes	no	no	3
ntcheu	22	1.001937	rural	313	no			yes	yes	no	yes	no	no	5
ntcheu	6	1.001937	rural	311	yes	no	no	yes	no	no	no	yes	no	4
ntcheu	0	1.001937	rural	314	no			yes	yes	no	yes	no	no	5
ntcheu	53	1.001937	rural	314	no			yes	yes	no	yes	no	no	5
ntcheu	50	1.001937	rural	314	no			yes	yes	no	no	yes	no	3
ntcheu	2	1.001937	rural	312	no			yes	yes	no	no	yes	no	3
ntcheu	23	1.001937	rural	314	no			yes	yes	no	no	yes	no	4
ntcheu	29	1.001937	rural	314	no			yes	yes	no	yes	no	no	7
ntcheu	12	1.001937	rural	312	no			yes	yes	no	yes	no	no	4
ntcheu	11	1.001937	rural	313	no			no	yes	cemented	yes	no	no	7
ntcheu	4	1.001937	rural	313	no			yes	yes	no	no	yes	no	3
ntcheu	55	1.001937	rural	313	no			yes	yes	no	no	yes	no	3
ntcheu	3	1.001937	rural	312	no			yes	yes	no	yes	no	no	4
ntcheu	55	1.001937	rural	312	no			yes	yes	no	yes	no	no	4
ntcheu	18	1.001937	rural	314	no			yes	yes	no	yes	no	no	6
ntcheu	32	1.001937	rural	314	no			yes	yes	cemented	no	yes	no	6
ntcheu	32	1.001937	rural	314	no			yes	yes	cemented	no	yes	no	6
ntcheu	52	1.001937	rural	311	no			yes	yes	no	yes	no	no	4
ntcheu	15	1.001937	rural	313	yes	yes	yes	no	yes	no	yes	no	no	4
ntcheu	31	1.001937	rural	313	yes	no	no	yes	yes	no	no	yes	no	5
zomba city	32	.78273702	urban	202	no			yes	yes	cemented	no	yes	no	3
zomba city	45	.78273702	urban	203	no			yes	yes	no	yes	no	no	3
zomba city	29	.78273702	urban	201	no			yes	yes	cemented	yes	no	no	3
zomba city	42	.78273702	urban	201	yes	no	no	yes	yes	cemented	no	yes	no	7
zomba city	40	.78273702	urban	202	no			yes	yes	cemented	yes	no	no	5
zomba city	12	.78273702	urban	201	no			yes	yes	cemented	yes	no	no	10
zomba city	37	.78273702	urban	201	no			yes	yes	cemented	yes	no	no	10
zomba city	7	.78273702	urban	203	no			yes	yes	no	no	yes	no	5
zomba city	26	.78273702	urban	203	yes	yes	no	yes	yes	no	yes	no	no	5
zomba city	4	.78273702	urban	203	no			yes	yes	no	yes	no	no	7
zomba city	58	.78273702	urban	203	no			yes	yes	no	yes	no	no	7
zomba city	9	.78273702	urban	203	no			yes	yes	cemented	no	yes	no	3
zomba city	5	.78273702	urban	201	yes	no	no	yes	yes	no	no	yes	no	5
zomba city	8	.78273702	urban	203	no			yes	yes	cemented	no	yes	no	5
zomba city	26	.78273702	urban	202	no			yes	yes	cemented	no	yes	no	7
zomba city	31	.78273702	urban	201	no			yes	yes	cemented	yes	no	no	5
zomba city	8	.78273702	urban	202	no			yes	yes	cemented	no	yes	no	3
zomba city	49	.78273702	urban	203	no			yes	yes	cemented	yes	no	no	4
neno	48	.26956499	rural	321	no			no	yes	no	yes	no	no	5
neno	19	.26956499	rural	323	yes	no	no	no	yes	no	yes	no	no	3
neno	21	.26956499	rural	321	yes	no	no	no	yes	no	yes	no	no	7
neno	44	.26956499	rural	321	no			no	yes	no	yes	no	no	7
neno	10	.26956499	rural	324	yes	no	yes	no	yes	no	no	yes	no	2
neno	57	.26956499	rural	322	no			no	yes	cemented	yes	no	no	7
neno	1	.26956499	rural	323	no			yes	yes	no	no	yes	no	8
neno	34	.26956499	rural	323	no			yes	yes	no	no	yes	no	8
neno	51	.26956499	rural	321	no			no	yes	no	yes	no	no	4
neno	30	.26956499	rural	322	yes	yes	no	no	yes	no	yes	no	no	6
neno	37	.26956499	rural	324	no			yes	yes	cemented	yes	no	no	4
neno	17	.26956499	rural	324	no			yes	yes	no	yes	no	no	7
neno	23	.26956499	rural	321	no			no	yes	no	yes	no	no	5
neno	2	.26956499	rural	321	no			no	yes	no	yes	no	no	5
neno	30	.26956499	rural	321	no			no	yes	no	yes	no	no	5
neno	57	.26956499	rural	321	no			no	yes	no	yes	no	no	5
neno	18	.26956499	rural	324	yes	yes	no	no	yes	cemented	no	yes	no	4
neno	49	.26956499	rural	324	no			no	yes	no	yes	no	no	5
neno	33	.26956499	rural	322	no			no	yes	no	yes	no	no	2
neno	5	.26956499	rural	324	no			yes	yes	no	yes	no	no	5
neno	34	.26956499	rural	324	no			yes	yes	no	yes	no	no	5
mangochi	19	1.765177	rural	173	no			yes	yes	no	yes	no	no	5
mangochi	53	1.765177	rural	173	no			yes	yes	no	yes	no	no	5
mangochi	17	1.765177	rural	172	yes	no	no	yes	yes	cemented	no	yes	no	3
mangochi	5	1.765177	rural	172	yes	no	yes	yes	yes	cemented	yes	no	no	5
mangochi	41	1.765177	rural	173	no			yes	yes	no	yes	no	no	5
mangochi	6	1.765177	rural	174	no			yes	yes	cemented	yes	no	no	6
mangochi	36	1.765177	rural	174	no			yes	yes	cemented	yes	no	no	6
mangochi	17	1.765177	rural	174	no			yes	yes	no	no	no	no	8
mangochi	38	1.765177	rural	174	no			yes	yes	no	no	no	no	8
mangochi	52	1.765177	rural	172	no			yes	yes	no	no	no	no	12
mangochi	14	1.765177	rural	173	yes	no	no	yes	yes	no	no	no	no	6
mangochi	5	1.765177	rural	174	no			yes	yes	no	no	no	no	10
mangochi	36	1.765177	rural	174	no			yes	yes	no	no	no	no	10
mangochi	15	1.765177	rural	173	no			yes	yes	no	no	no	no	6
mangochi	37	1.765177	rural	173	no			yes	yes	no	no	no	no	6
mangochi	42	1.765177	rural	172	no			yes	yes	no	yes	no	no	5
mangochi	27	1.765177	rural	174	no			yes	yes	no	yes	no	no	5
mangochi	47	1.765177	rural	174	no			yes	yes	no	yes	no	no	5
mangochi	7	1.765177	rural	173	yes	no	no	yes	yes	no	no	no	no	8
mangochi	41	1.765177	rural	173	yes	no	no	yes	yes	no	no	no	no	8
mangochi	56	1.765177	rural	173	no			yes	yes	no	no	no	no	8
mangochi	40	1.765177	rural	174	no			yes	yes	no	no	no	no	6
ntchisi	32	.841335	rural	301	yes	yes	yes	yes	yes	no	yes	no	no	7
ntchisi	13	.841335	rural	304	no			yes	yes	no	no	yes	no	5
ntchisi	53	.841335	rural	304	no			yes	yes	no	no	yes	no	5
ntchisi	30	.841335	rural	303	no			no	yes	no	yes	no	no	4
ntchisi	28	.841335	rural	303	no			yes	yes	no	yes	no	no	3
ntchisi	7	.841335	rural	301	yes	yes	yes	yes	yes	no	no	no	no	7
ntchisi	14	.841335	rural	304	no			yes	yes	no	yes	no	no	5
ntchisi	31	.841335	rural	302	no			yes	yes	no	yes	no	no	7
ntchisi	16	.841335	rural	301	no			yes	yes	no	yes	no	no	4
ntchisi	52	.841335	rural	301	no			yes	yes	no	yes	no	no	4
ntchisi	17	.841335	rural	302	yes	no	no	yes	yes	no	yes	no	no	3
ntchisi	5	.841335	rural	302	yes	no	no	yes	yes	no	no	no	no	6
ntchisi	46	.841335	rural	302	no			yes	yes	no	yes	no	no	5
ntchisi	26	.841335	rural	304	no			yes	yes	no	no	yes	no	4
ntchisi	57	.841335	rural	302	no			yes	yes	no	yes	no	no	6
chitipa	0	.35192001	rural	13	no			yes	yes	no	yes	no	no	4
chitipa	37	.35192001	rural	13	yes	yes	no	yes	yes	no	yes	no	no	4
chitipa	4	.35192001	rural	12	no			yes	yes	cemented	no	yes	no	5
chitipa	28	.35192001	rural	12	no			yes	yes	cemented	no	yes	no	5
chitipa	14	.35192001	rural	14	no			yes	yes	no	yes	no	no	3
chitipa	30	.35192001	rural	14	no			yes	yes	no	yes	no	no	10
chitipa	59	.35192001	rural	14	no			yes	yes	no	yes	no	no	10
chitipa	16	.35192001	rural	13	no			yes	yes	no	yes	no	no	7
chitipa	54	.35192001	rural	13	no			yes	yes	no	yes	no	no	7
chitipa	30	.35192001	rural	13	no			yes	yes	no	yes	no	no	4
chitipa	3	.35192001	rural	12	no			no	yes	no	yes	no	no	4
chitipa	8	.35192001	rural	12	no			yes	yes	no	yes	no	no	9
chitipa	31	.35192001	rural	12	no			yes	yes	no	yes	no	no	9
chitipa	29	.35192001	rural	13	no			yes	yes	no	yes	no	no	4
chitipa	13	.35192001	rural	13	no			yes	yes	no	yes	no	no	4
chitipa	24	.35192001	rural	11	yes	no	yes	yes	yes	no	yes	no	no	7
chitipa	59	.35192001	rural	11	no			yes	yes	no	yes	no	no	7
chitipa	7	.35192001	rural	11	no			yes	yes	cemented	no	yes	no	4
chitipa	43	.35192001	rural	11	yes	yes	no	yes	yes	cemented	no	yes	no	4
chitipa	5	.35192001	rural	14	yes	no	no	no	no	no	yes	no	no	10
chitipa	22	.35192001	rural	13	no			yes	yes	cemented	no	yes	no	4
mangochi	11	1.792685	rural	341	no			yes	yes	no	yes	no	no	6
mangochi	49	1.792685	rural	341	no			yes	yes	no	yes	no	no	6
mangochi	38	1.792685	rural	344	no			yes	yes	no	no	no	no	4
mangochi	12	1.792685	rural	344	no			no	yes	cemented	yes	no	no	6
mangochi	48	1.792685	rural	344	no			no	yes	cemented	yes	no	no	6
mangochi	28	1.792685	rural	344	no			no	no	no	yes	no	no	5
mangochi	1	1.792685	rural	344	no			yes	yes	no	yes	no	no	2
mangochi	24	1.792685	rural	341	yes	no	yes	yes	no	no	yes	no	no	8
mangochi	47	1.792685	rural	341	yes	yes	yes	yes	no	no	yes	no	no	8
mangochi	16	1.792685	rural	342	yes	no	no	no	yes	no	no	no	no	7
mangochi	36	1.792685	rural	342	no			yes	yes	no	no	no	no	2
mangochi	7	1.792685	rural	341	yes	no	no	yes	yes	no	no	no	no	3
mangochi	55	1.792685	rural	341	no			yes	yes	no	no	no	no	3
mangochi	20	1.792685	rural	343	yes	no	no	yes	yes	no	yes	no	no	2
mangochi	13	1.792685	rural	342	yes	yes	yes	no	yes	no	yes	no	no	5
mangochi	12	1.792685	rural	343	no			yes	yes	no	no	no	no	6
mangochi	45	1.792685	rural	343	no			yes	yes	no	no	no	no	6
mangochi	17	1.792685	rural	344	no			yes	yes	no	yes	no	no	8
mangochi	32	1.792685	rural	344	no			yes	yes	no	yes	no	no	8
mangochi	20	1.792685	rural	343	yes	no	no	yes	yes	no	no	no	no	6
mangochi	16	1.792685	rural	341	no			yes	no	no	yes	no	no	5
mangochi	55	1.792685	rural	341	no			yes	no	no	yes	no	no	5
mangochi	11	1.792685	rural	342	no			yes	yes	no	yes	no	no	6
mangochi	53	1.792685	rural	342	no			yes	yes	no	yes	no	no	6
mangochi	27	1.792685	rural	343	no			yes	yes	no	yes	no	no	5
mangochi	34	1.792685	rural	343	no			yes	yes	no	yes	no	no	6
mangochi	4	1.792685	rural	342	no			yes	yes	no	no	no	no	5
mangochi	33	1.792685	rural	342	no			yes	yes	no	no	no	no	5
mangochi	11	1.792685	rural	341	yes	no	no	yes	yes	no	yes	no	no	7
mangochi	51	1.792685	rural	341	no			yes	yes	no	yes	no	no	7
blantyre rural	16	1.472822	rural	284	no			yes	yes	cemented	no	no	no	5
blantyre rural	11	1.472822	rural	284	yes	no	no	yes	yes	no	yes	no	no	6
blantyre rural	33	1.472822	rural	284	yes	no	no	yes	yes	no	yes	no	no	4
blantyre rural	28	1.472822	rural	283	no			yes	yes	no	no	no	no	4
blantyre rural	56	1.472822	rural	283	no			yes	yes	no	no	no	no	4
blantyre rural	7	1.472822	rural	283	no			yes	yes	no	yes	no	no	2
blantyre rural	51	1.472822	rural	283	no			yes	no	no	yes	no	no	5
blantyre rural	40	1.472822	rural	280	no			yes	yes	no	no	yes	no	4
blantyre rural	27	1.472822	rural	284	no			yes	yes	no	yes	no	no	3
blantyre rural	38	1.472822	rural	284	no			yes	yes	no	no	yes	no	3
blantyre rural	34	1.472822	rural	283	no			yes	yes	no	yes	no	no	8
blantyre rural	1	1.472822	rural	283	no			yes	yes	no	yes	no	no	7
blantyre rural	45	1.472822	rural	283	no			yes	yes	no	yes	no	no	7
blantyre rural	21	1.472822	rural	280	no			yes	no	no	yes	no	no	2
blantyre rural	18	1.472822	rural	280	no			yes	yes	no	yes	no	no	4
blantyre rural	53	1.472822	rural	280	no			yes	yes	no	yes	no	no	4
blantyre rural	19	1.472822	rural	283	no			yes	yes	no	yes	no	no	4
blantyre rural	19	1.472822	rural	284	no			yes	yes	cemented	no	yes	no	5
kasungu	18	.609514	urban	374	no			yes	yes	no	yes	no	no	3
kasungu	11	.609514	urban	374	no			yes	yes	no	yes	no	no	4
kasungu	52	.609514	urban	374	no			yes	yes	no	yes	no	no	4
kasungu	53	.609514	urban	374	no			yes	yes	cemented	yes	no	no	8
kasungu	6	.609514	urban	373	no			yes	yes	no	no	yes	no	6
kasungu	43	.609514	urban	373	no			yes	yes	no	no	yes	no	6
kasungu	22	.609514	urban	371	yes	no	no	no	yes	no	yes	no	no	4
kasungu	58	.609514	urban	372	no			yes	yes	no	yes	no	no	4
kasungu	42	.609514	urban	372	no			yes	yes	no	yes	no	no	4
kasungu	36	.609514	urban	373	no			yes	yes	cemented	yes	no	no	9
kasungu	14	.609514	urban	374	no			yes	yes	cemented	no	no	no	7
kasungu	41	.609514	urban	371	no			no	yes	no	yes	no	no	3
kasungu	57	.609514	urban	373	no			yes	yes	no	yes	no	no	7
kasungu	3	.609514	urban	372	no			no	yes	no	no	no	no	7
kasungu	48	.609514	urban	373	no			yes	yes	no	no	yes	no	2
kasungu	14	.609514	urban	372	no			yes	yes	cemented	no	yes	no	9
kasungu	10	.609514	urban	372	no			yes	yes	cemented	no	yes	no	9
mulange	27	.97240901	rural	263	yes	yes	yes	yes	yes	no	yes	no	no	5
mulange	14	.97240901	rural	264	yes	yes	no	yes	yes	no	yes	no	no	6
mulange	0	.97240901	rural	262	no			yes	yes	no	yes	no	no	7
mulange	0	.97240901	rural	262	no			yes	yes	no	yes	no	no	7
mulange	44	.97240901	rural	264	no			yes	yes	no	yes	no	no	5
mulange	14	.97240901	rural	263	no			yes	yes	no	yes	no	no	9
mulange	51	.97240901	rural	264	no			yes	yes	no	yes	no	no	5
mulange	44	.97240901	rural	263	no			yes	no	no	yes	no	no	4
mulange	11	.97240901	rural	262	no			yes	yes	no	yes	no	no	5
mulange	50	.97240901	rural	262	no			yes	yes	no	yes	no	no	4
mulange	5	.97240901	rural	261	no			yes	yes	no	yes	no	no	6
mulange	28	.97240901	rural	261	no			yes	yes	no	yes	no	no	6
mulange	41	.97240901	rural	264	no			yes	yes	no	yes	no	no	2
mulange	25	.97240901	rural	264	no			yes	yes	no	yes	no	no	5
zomba rural	19	1.744503	rural	144	no			yes	yes	no	yes	no	no	11
zomba rural	54	1.744503	rural	144	no			yes	yes	no	yes	no	no	11
zomba rural	23	1.744503	rural	143	no			yes	yes	cemented	yes	no	no	8
zomba rural	52	1.744503	rural	143	no			yes	yes	cemented	yes	no	no	8
zomba rural	40	1.744503	rural	142	no			yes	yes	no	yes	no	no	3
zomba rural	4	1.744503	rural	143	no			yes	yes	no	yes	no	no	3
zomba rural	37	1.744503	rural	144	no			yes	no	no	yes	no	no	4
zomba rural	49	1.744503	rural	144	no			yes	no	no	yes	no	no	4
zomba rural	24	1.744503	rural	144	no			yes	yes	no	yes	no	no	3
zomba rural	17	1.744503	rural	143	no			yes	no	no	no	no	no	7
zomba rural	21	1.744503	rural	142	no			yes	no	no	yes	no	no	5
zomba rural	52	1.744503	rural	142	no			yes	no	no	yes	no	no	5
zomba rural	5	1.744503	rural	143	no			yes	yes	no	no	no	no	5
zomba rural	40	1.744503	rural	143	yes	no	yes	yes	yes	no	no	no	no	5
zomba rural	0	1.744503	rural	142	no			yes	yes	no	no	no	no	7
zomba rural	10	1.744503	rural	142	no			yes	yes	no	yes	no	no	8
zomba rural	1	1.744503	rural	143	no			yes	no	no	yes	no	no	6
zomba rural	22	1.744503	rural	142	yes	no	yes	yes	yes	no	yes	no	no	4
zomba rural	17	1.744503	rural	142	no			yes	yes	no	yes	no	no	6
zomba rural	56	1.744503	rural	142	no			yes	yes	no	yes	no	no	6
zomba rural	37	1.744503	rural	144	no			yes	yes	no	no	yes	no	5
zomba rural	23	1.744503	rural	144	no			yes	yes	no	yes	no	no	5
mzimba	5	1.602115	rural	64	no			yes	yes	no	yes	no	no	5
mzimba	50	1.602115	rural	64	no			yes	yes	no	yes	no	no	5
mzimba	26	1.602115	rural	64	no			yes	yes	no	yes	no	no	6
mzimba	37	1.602115	rural	62	no			no	yes	no	no	yes	no	4
mzimba	20	1.602115	rural	63	yes	no	no	yes	yes	no	yes	no	no	5
mzimba	18	1.602115	rural	62	no			yes	no	no	yes	no	no	3
mzimba	44	1.602115	rural	62	no			yes	yes	cemented	yes	no	no	2
mzimba	25	1.602115	rural	62	no			yes	yes	no	yes	no	no	4
mzimba	42	1.602115	rural	64	no			no	yes	no	yes	no	no	7
mzimba	14	1.602115	rural	63	no			yes	yes	no	yes	no	no	7
mzimba	21	1.602115	rural	64	no			no	yes	no	yes	no	no	5
mzimba	16	1.602115	rural	63	no			yes	yes	no	yes	no	no	8
mzimba	19	1.602115	rural	63	no			yes	yes	no	yes	no	no	5
mzimba	0	1.602115	rural	63	no			yes	no	no	yes	no	no	7
mzimba	39	1.602115	rural	63	no			yes	no	no	yes	no	no	7
mzimba	23	1.602115	rural	62	yes	yes	no	yes	yes	no	no	yes	no	6
mzimba	9	1.602115	rural	63	no			yes	no	no	yes	no	no	5
mzimba	58	1.602115	rural	63	no			yes	no	no	yes	no	no	5
mzimba	49	1.602115	rural	64	no			yes	yes	no	yes	no	no	2
mzimba	18	1.602115	rural	62	no			yes	yes	cemented	yes	no	no	5
mzimba	54	1.602115	rural	62	no			yes	yes	cemented	yes	no	no	5
mzimba	23	1.602115	rural	63	no			yes	yes	no	yes	no	no	6
mzimba	8	1.602115	rural	62	no			yes	yes	no	yes	no	no	7
mzimba	23	1.602115	rural	62	no			yes	yes	no	yes	no	no	8
mzimba	57	1.602115	rural	62	yes	no	no	yes	yes	no	yes	no	no	8
mzimba	20	1.602115	rural	62	no			yes	yes	cemented	yes	no	no	4
mzimba	49	1.602115	rural	62	no			yes	yes	cemented	yes	no	no	4
mzimba	10	1.602115	rural	63	yes	no	no	yes	yes	cemented	no	yes	no	6
mzimba	4	1.602115	rural	64	yes	no	no	yes	yes	no	yes	no	no	7
mzimba	59	1.602115	rural	62	no			yes	yes	no	yes	no	no	7
chradzulu	32	.68523198	rural	162	no			yes	yes	no	yes	no	no	3
chradzulu	58	.68523198	rural	163	no			yes	yes	no	yes	no	no	4
chradzulu	4	.68523198	rural	162	no			yes	yes	no	yes	no	no	7
chradzulu	14	.68523198	rural	162	yes	no	no	yes	yes	no	no	yes	no	4
chradzulu	47	.68523198	rural	162	no			yes	yes	no	no	yes	no	4
chradzulu	7	.68523198	rural	161	no			yes	yes	no	yes	no	no	7
chradzulu	6	.68523198	rural	161	yes	no	no	yes	yes	no	yes	no	no	4
chradzulu	36	.68523198	rural	161	no			yes	yes	no	yes	no	no	2
chradzulu	48	.68523198	rural	162	yes	no	no	yes	yes	no	yes	no	no	5
chradzulu	31	.68523198	rural	161	no			yes	yes	cemented	no	yes	no	6
chradzulu	35	.68523198	rural	162	no			yes	yes	no	yes	no	no	6
chradzulu	59	.68523198	rural	162	no			yes	yes	no	yes	no	no	6
chradzulu	54	.68523198	rural	164	no			yes	yes	no	yes	no	no	6
chradzulu	53	.68523198	rural	162	no			yes	yes	no	yes	no	no	4
chradzulu	2	.68523198	rural	164	no			yes	yes	no	yes	no	no	5
chradzulu	59	.68523198	rural	164	no			yes	yes	no	yes	no	no	5
chradzulu	5	.68523198	rural	161	no			yes	yes	no	yes	no	no	4
chradzulu	40	.68523198	rural	161	no			yes	yes	no	yes	no	no	4
lilongwe rural	0	3.3975911	rural	84	no			yes	yes	no	yes	no	no	3
lilongwe rural	53	3.3975911	rural	82	no			no	yes	no	yes	no	no	7
lilongwe rural	48	3.3975911	rural	83	no			yes	yes	no	yes	no	no	7
lilongwe rural	56	3.3975911	rural	84	no			no	yes	no	no	no	no	6
lilongwe rural	47	3.3975911	rural	81	no			yes	yes	no	no	yes	no	5
lilongwe rural	20	3.3975911	rural	81	no			yes	yes	no	yes	no	no	7
lilongwe rural	49	3.3975911	rural	81	no			yes	yes	no	yes	no	no	7
lilongwe rural	6	3.3975911	rural	81	yes	yes	no	yes	yes	no	yes	no	no	3
lilongwe rural	45	3.3975911	rural	81	no			yes	yes	no	yes	no	no	3
lilongwe rural	37	3.3975911	rural	82	no			no	yes	no	yes	no	no	4
lilongwe rural	56	3.3975911	rural	82	yes	no	no	no	yes	no	yes	no	no	4
lilongwe rural	45	3.3975911	rural	81	no			yes	yes	no	no	yes	no	6
lilongwe rural	34	3.3975911	rural	82	no			no	yes	no	yes	no	no	7
lilongwe rural	34	3.3975911	rural	82	no			no	yes	no	yes	no	no	7
lilongwe rural	38	3.3975911	rural	82	yes	no	no	yes	no	no	yes	no	no	4
lilongwe rural	25	3.3975911	rural	83	yes	no	no	yes	yes	no	yes	no	no	3
lilongwe rural	28	3.3975911	rural	82	yes	no	no	yes	yes	no	yes	no	no	3
lilongwe rural	7	3.3975911	rural	84	no			yes	yes	no	no	no	no	7
lilongwe rural	59	3.3975911	rural	84	no			yes	yes	no	no	no	no	7
karonga	6	.387299	urban	34	no			yes	yes	no	yes	no	no	5
karonga	16	.387299	urban	34	no			yes	yes	no	yes	no	no	5
karonga	38	.387299	urban	34	no			yes	yes	no	yes	no	no	5
karonga	43	.387299	urban	32	no			yes	yes	no	yes	no	no	3
karonga	22	.387299	urban	32	yes	yes	no	yes	yes	cemented	yes	no	no	5
karonga	54	.387299	urban	33	no			yes	yes	cemented	yes	no	no	17
karonga	36	.387299	urban	33	no			yes	yes	cemented	yes	no	no	17
karonga	24	.387299	urban	34	no			yes	yes	no	no	yes	no	9
karonga	53	.387299	urban	34	no			yes	yes	no	no	yes	no	9
karonga	7	.387299	urban	34	no			yes	yes	cemented	no	yes	no	3
mulange	10	1.024219	rural	201	no			yes	yes	cemented	yes	no	no	4
mulange	16	1.024219	rural	203	yes	yes	no	yes	yes	no	yes	no	no	5
mulange	6	1.024219	rural	203	no			yes	yes	cemented	yes	no	no	6
mulange	31	1.024219	rural	203	no			yes	yes	cemented	yes	no	no	6
mulange	35	1.024219	rural	203	no			yes	no	no	yes	no	no	3
mulange	34	1.024219	rural	201	no			yes	yes	no	yes	no	no	7
mulange	44	1.024219	rural	203	no			yes	yes	no	yes	no	no	7
mulange	41	1.024219	rural	202	yes	no	no	yes	yes	no	yes	no	no	8
mulange	20	1.024219	rural	203	yes	no	no	yes	yes	no	yes	no	no	8
mulange	26	1.024219	rural	201	no			yes	yes	no	yes	no	no	2
mulange	35	1.024219	rural	202	yes	no	no	yes	yes	no	yes	no	no	3
mulange	51	1.024219	rural	201	no			yes	yes	no	yes	no	no	6
mulange	21	1.024219	rural	202	yes	yes	yes	yes	yes	no	yes	no	no	4
mulange	0	1.024219	rural	201	no			yes	yes	no	yes	no	no	3
mulange	24	1.024219	rural	203	yes	no	no	yes	yes	no	yes	no	no	8
mulange	22	1.024219	rural	203	no			yes	yes	no	yes	no	no	3
mulange	24	1.024219	rural	203	yes	yes	no	yes	yes	no	yes	no	no	5
mulange	41	1.024219	rural	203	no			yes	yes	no	yes	no	no	10
mulange	8	1.024219	rural	203	no			yes	yes	no	yes	no	no	6
mulange	8	1.024219	rural	203	no			yes	no	no	yes	no	no	3
chitipa	14	.390964	rural	13	no			yes	yes	no	yes	no	no	5
chitipa	56	.390964	rural	13	no			yes	yes	no	yes	no	no	5
chitipa	54	.390964	rural	11	no			yes	yes	no	yes	no	no	5
chitipa	9	.390964	rural	14	no			yes	yes	no	yes	no	no	5
chitipa	38	.390964	rural	14	no			yes	yes	no	yes	no	no	5
chitipa	42	.390964	rural	13	no			yes	yes	cemented	no	yes	no	3
chitipa	52	.390964	rural	11	no			yes	yes	cemented	yes	no	no	5
chitipa	10	.390964	rural	13	yes	no	yes	yes	yes	no	yes	no	no	5
chitipa	23	.390964	rural	12	no			yes	yes	no	yes	no	no	8
chitipa	1	.390964	rural	12	no			yes	yes	no	yes	no	no	8
chitipa	1	.390964	rural	12	no			yes	yes	no	yes	no	no	8
chitipa	40	.390964	rural	14	no			yes	yes	no	yes	no	no	3
chitipa	10	.390964	rural	12	no			yes	yes	no	yes	no	no	5
chitipa	54	.390964	rural	12	no			yes	yes	no	yes	no	no	5
chitipa	26	.390964	rural	14	no			yes	yes	no	yes	no	no	4
chitipa	57	.390964	rural	14	no			yes	yes	no	no	yes	no	4
chitipa	1	.390964	rural	14	no			yes	no	no	yes	no	no	5
chitipa	39	.390964	rural	14	no			yes	no	no	yes	no	no	5
chitipa	2	.390964	rural	14	no			yes	yes	no	yes	no	no	4
chitipa	48	.390964	rural	14	no			yes	yes	no	yes	no	no	4
chitipa	6	.390964	rural	12	no			yes	yes	cemented	no	yes	no	4
chitipa	15	.390964	rural	12	no			yes	yes	no	no	yes	no	3
chitipa	4	.390964	rural	11	no			yes	yes	no	no	yes	no	3
chikwawa	1	.90155298	rural	254	no			yes	yes	cemented	no	yes	no	11
chikwawa	15	.90155298	rural	254	no			yes	yes	cemented	no	yes	no	4
chikwawa	36	.90155298	rural	251	yes	yes	yes	yes	yes	cemented	no	yes	no	4
chikwawa	18	.90155298	rural	254	no			yes	yes	cemented	yes	no	no	4
chikwawa	2	.90155298	rural	254	no			yes	yes	cemented	no	no	no	7
chikwawa	25	.90155298	rural	253	yes	yes	yes	yes	yes	cemented	yes	no	no	5
chikwawa	14	.90155298	rural	253	yes	yes	yes	yes	yes	cemented	no	no	no	9
chikwawa	51	.90155298	rural	252	no			yes	yes	cemented	no	no	no	7
chikwawa	38	.90155298	rural	252	no			yes	yes	cemented	no	no	no	8
chikwawa	3	.90155298	rural	252	no			yes	yes	cemented	no	no	no	6
chikwawa	46	.90155298	rural	252	no			yes	yes	cemented	no	no	no	6
chikwawa	7	.90155298	rural	254	yes	no	no	yes	yes	cemented	yes	no	no	9
chikwawa	51	.90155298	rural	254	yes	no	no	yes	yes	cemented	yes	no	no	9
chikwawa	0	.90155298	rural	252	no			yes	yes	cemented	yes	no	no	5
chikwawa	39	.90155298	rural	252	yes	no	no	yes	yes	cemented	yes	no	no	4
chikwawa	20	.90155298	rural	252	no			yes	yes	cemented	no	yes	no	4
chikwawa	27	.90155298	rural	253	no			yes	yes	cemented	no	no	no	4
chikwawa	45	.90155298	rural	253	no			yes	yes	cemented	yes	no	no	5
chikwawa	54	.90155298	rural	252	no			yes	yes	cemented	no	yes	no	3
machinga	25	.310197	urban	142	yes	no	no	yes	yes	cemented	no	yes	no	6
machinga	48	.310197	urban	142	no			yes	yes	cemented	no	yes	no	6
machinga	5	.310197	urban	144	no			yes	yes	cemented	no	yes	no	7
machinga	2	.310197	urban	142	no			yes	yes	cemented	yes	no	no	3
machinga	21	.310197	urban	142	no			yes	yes	cemented	no	yes	no	5
machinga	47	.310197	urban	142	no			yes	yes	cemented	no	yes	no	5
machinga	10	.310197	urban	144	yes	no	no	yes	yes	cemented	no	yes	no	9
machinga	2	.310197	urban	143	no			yes	yes	cemented	no	yes	no	4
machinga	46	.310197	urban	143	no			yes	yes	cemented	no	yes	no	4
machinga	6	.310197	urban	142	yes	no	no	yes	yes	cemented	yes	no	no	3
machinga	44	.310197	urban	144	no			yes	yes	cemented	no	no	no	9
machinga	43	.310197	urban	144	no			yes	yes	cemented	yes	no	no	9
machinga	49	.310197	urban	143	no			yes	yes	cemented	no	yes	no	7
machinga	53	.310197	urban	142	yes	no	no	yes	yes	cemented	no	yes	no	4
kasungu	16	1.316801	rural	373	yes	no	no	yes	yes	no	no	yes	no	2
kasungu	10	1.316801	rural	372	no			yes	yes	cemented	no	yes	no	4
kasungu	44	1.316801	rural	372	no			yes	yes	cemented	no	yes	no	4
kasungu	11	1.316801	rural	372	no			yes	yes	cemented	yes	no	no	7
kasungu	41	1.316801	rural	372	no			yes	yes	cemented	yes	no	no	7
kasungu	37	1.316801	rural	371	no			yes	yes	no	yes	no	no	5
kasungu	15	1.316801	rural	374	no			yes	yes	no	no	yes	no	6
kasungu	24	1.316801	rural	371	yes	no	no	yes	yes	no	yes	no	no	6
kasungu	5	1.316801	rural	374	no			yes	yes	no	no	no	yes	6
kasungu	8	1.316801	rural	374	no			yes	yes	no	yes	no	no	4
kasungu	23	1.316801	rural	374	no			yes	yes	no	yes	no	no	4
kasungu	18	1.316801	rural	371	no			yes	yes	no	yes	no	no	3
kasungu	48	1.316801	rural	371	no			yes	yes	no	yes	no	no	6
kasungu	35	1.316801	rural	372	yes	no	no	yes	yes	no	yes	no	no	5
kasungu	18	1.316801	rural	374	no			yes	yes	no	no	no	no	6
kasungu	10	1.316801	rural	372	yes	no	no	yes	yes	no	yes	no	no	5
kasungu	43	1.316801	rural	372	no			yes	yes	no	yes	no	no	5
kasungu	15	1.316801	rural	371	no			yes	yes	no	yes	no	no	4
kasungu	53	1.316801	rural	371	no			yes	yes	no	yes	no	no	4
kasungu	15	1.316801	rural	373	no			yes	yes	no	yes	no	no	6
kasungu	53	1.316801	rural	373	no			yes	yes	no	yes	no	no	6
rumphi	15	.45789301	rural	32	no			yes	yes	cemented	no	yes	no	11
rumphi	6	.45789301	rural	33	no			yes	yes	cemented	yes	no	no	6
rumphi	6	.45789301	rural	33	no			yes	yes	cemented	yes	no	no	6
rumphi	59	.45789301	rural	33	no			yes	yes	cemented	yes	no	no	6
rumphi	7	.45789301	rural	34	no			yes	yes	cemented	no	yes	no	7
rumphi	17	.45789301	rural	33	no			yes	yes	cemented	no	yes	no	4
rumphi	8	.45789301	rural	33	no			yes	yes	no	no	yes	no	11
rumphi	36	.45789301	rural	32	no			yes	yes	no	yes	no	no	7
rumphi	25	.45789301	rural	32	no			yes	yes	no	yes	no	no	3
rumphi	58	.45789301	rural	33	no			yes	yes	no	yes	no	no	4
rumphi	52	.45789301	rural	34	no			yes	yes	no	no	yes	no	4
rumphi	11	.45789301	rural	34	no			yes	yes	no	yes	no	no	7
kasungu	10	1.504506	rural	332	no			yes	yes	cemented	yes	no	no	7
kasungu	37	1.504506	rural	332	yes	no	no	yes	yes	cemented	yes	no	no	7
kasungu	33	1.504506	rural	334	no			yes	yes	cemented	no	no	yes	12
kasungu	54	1.504506	rural	332	no			yes	no	no	yes	no	no	6
kasungu	11	1.504506	rural	331	yes	yes	no	yes	yes	no	yes	no	no	7
kasungu	58	1.504506	rural	331	no			yes	yes	no	yes	no	no	7
kasungu	46	1.504506	rural	332	yes	no	no	yes	yes	cemented	no	yes	no	5
kasungu	18	1.504506	rural	334	yes	no	no	yes	yes	no	yes	no	no	7
kasungu	22	1.504506	rural	331	no			no	yes	cemented	no	yes	no	10
kasungu	45	1.504506	rural	331	no			no	yes	cemented	no	yes	no	10
kasungu	7	1.504506	rural	331	no			no	yes	cemented	no	yes	no	10
kasungu	34	1.504506	rural	331	no			no	yes	cemented	no	yes	no	10
kasungu	21	1.504506	rural	334	yes	no	no	no	yes	no	yes	no	no	9
kasungu	37	1.504506	rural	332	no			no	yes	no	yes	no	no	5
kasungu	59	1.504506	rural	332	no			no	yes	no	yes	no	no	5
kasungu	46	1.504506	rural	333	no			yes	yes	no	yes	no	no	11
kasungu	48	1.504506	rural	333	no			yes	yes	no	yes	no	no	11
kasungu	6	1.504506	rural	332	yes	no	no	yes	yes	no	yes	no	no	5
kasungu	49	1.504506	rural	332	no			yes	yes	no	yes	no	no	5
kasungu	37	1.504506	rural	332	no			no	yes	no	yes	no	no	8
kasungu	13	1.504506	rural	331	no			yes	yes	cemented	yes	no	no	7
kasungu	40	1.504506	rural	331	no			yes	yes	cemented	yes	no	no	7
kasungu	32	1.504506	rural	334	no			yes	no	no	yes	no	no	3
[truncated: 14,247 more rows]
